# Supplementary material for: Characterization of the Rhipicephalus (Boophilus) microplus Sialotranscriptome Profile in Response to Theileria equi Infection
Source: Pathogens. 2021 Feb 4;10(2):167. doi: 10.3390/pathogens10020167 (PMC7913801; doi:10.3390/pathogens10020167)
Supplement: Supplementary file 1 [file pathogens-10-00167-s001.zip]

Archive with 1 entries (1 files):
- pathogens-1080900-supplementary.xlsx
