# Supplementary material for: Characterization of the Rhipicephalus (Boophilus) microplus Sialotranscriptome Profile in Response to Theileria equi Infection
Source: Pathogens. 2021 Feb 4;10(2):167. doi: 10.3390/pathogens10020167 (PMC7913801; doi:10.3390/pathogens10020167)
Supplement: Supplementary file 1 [file pathogens-10-00167-s001.zip › pathogens-1080900-supplementary.xlsx]

## Sheet: Table S1
Supplementary Table S1: Identification of all transcripts and their respective functional annotations
SeqName	Description	Length	#Hits	e-Value	sim mean	#GO	GO IDs	GO Names	Enzyme Codes	Enzyme Names	InterPro IDs	InterPro GO IDs	InterPro GO Names					SeqName	Length	#Hits	Description	e-Value	sim mean	#GO	GO IDs	GO Names	Enzyme Codes	Enzyme Names	InterPro IDs
TRINITY_DN0_c0_g1_i1	A0A224Z4C5_9ACARZinc finger protein OS=Rhipicephalus zambeziensis OX=60191 PE=4 SV=1	3605	5	3.14765e-17	54.69	0	0	0	0	0	IPR032071 (PFAM); PTHR34153 (PANTHER)	no GO terms	no GO terms					TRINITY_DN4572_c0_g1_i20	247	1	L0B257_THEEQCyclin, putative OS=Theileria equi strain WA OX=1537102 GN=BEWA_007350 PE=3 SV=1	1.43228e-16	63.93	4	P:GO:0000079; P:GO:0006357; F:GO:0016538; C:GO:0042025	P:regulation of cyclin-dependent protein serine/threonine kinase activity; P:regulation of transcription by RNA polymerase II; F:cyclin-dependent protein serine/threonine kinase regulator activity; C:host cell nucleus			no IPS match
TRINITY_DN0_c0_g1_i10	A0A224Z4C5_9ACARZinc finger protein OS=Rhipicephalus zambeziensis OX=60191 PE=4 SV=1	3622	5	3.16502e-17	54.69	0	0	0	0	0	IPR032071 (PFAM); PTHR34153 (PANTHER)	no GO terms	no GO terms					TRINITY_DN4572_c0_g1_i16	610	1	L0B257_THEEQCyclin, putative OS=Theileria equi strain WA OX=1537102 GN=BEWA_007350 PE=3 SV=1	2.33296e-107	91.21	4	P:GO:0000079; P:GO:0006357; F:GO:0016538; C:GO:0042025	P:regulation of cyclin-dependent protein serine/threonine kinase activity; P:regulation of transcription by RNA polymerase II; F:cyclin-dependent protein serine/threonine kinase regulator activity; C:host cell nucleus			G3DSA:1.10.472.10 (GENE3D); G3DSA:1.10.472.10 (GENE3D)
TRINITY_DN0_c0_g1_i11	A0A224Z4C5_9ACARZinc finger protein OS=Rhipicephalus zambeziensis OX=60191 PE=4 SV=1	2389	5	1.97569e-17	54.69	0	0	0	0	0	IPR032071 (PFAM); PTHR34153 (PANTHER)	no GO terms	no GO terms					TRINITY_DN5427_c0_g1_i1	3694	5	L0B200_THEEQPCI domain-containing protein OS=Theileria equi strain WA OX=1537102 GN=BEWA_009260 PE=4 SV=1	0	61.78	1	C:GO:0005737	C:cytoplasm			no IPS match
TRINITY_DN0_c0_g1_i12	L7LXZ4_9ACARPutative tick transposon OS=Rhipicephalus pulchellus OX=72859 PE=2 SV=1	3876	5	2.02389e-149	55.34	0	0	0	0	0	PTHR33053:SF9 (PANTHER); PTHR33053 (PANTHER)	no GO terms	no GO terms					TRINITY_DN5427_c0_g1_i2	3754	5	L0B200_THEEQPCI domain-containing protein OS=Theileria equi strain WA OX=1537102 GN=BEWA_009260 PE=4 SV=1	0	61.67	1	C:GO:0005737	C:cytoplasm			no IPS match
TRINITY_DN0_c0_g1_i13	A0A224Z4C5_9ACARZinc finger protein OS=Rhipicephalus zambeziensis OX=60191 PE=4 SV=1	2406	5	1.99305e-17	54.69	0	0	0	0	0	IPR032071 (PFAM); PTHR34153 (PANTHER)	no GO terms	no GO terms					TRINITY_DN153442_c0_g1_i1	225	1	L0AWR3_THEEQGOLD domain-containing protein OS=Theileria equi strain WA OX=1537102 GN=BEWA_028340 PE=3 SV=1	1.82087e-50	98.65	2	C:GO:0005789; C:GO:0016021	C:endoplasmic reticulum membrane; C:integral component of membrane			mobidb-lite (MOBIDB_LITE)
TRINITY_DN0_c0_g1_i2	A0A224Z4C5_9ACARZinc finger protein OS=Rhipicephalus zambeziensis OX=60191 PE=4 SV=1	1868	5	9.01046e-18	55.45	0	0	0	0	0	IPR032071 (PFAM); PTHR34153 (PANTHER)	no GO terms	no GO terms					TRINITY_DN18537_c0_g1_i2	779	1	L0AWR3_THEEQGOLD domain-containing protein OS=Theileria equi strain WA OX=1537102 GN=BEWA_028340 PE=3 SV=1	3.26024e-112	95.76	2	C:GO:0005789; C:GO:0016021	C:endoplasmic reticulum membrane; C:integral component of membrane			IPR009038 (PFAM)
TRINITY_DN0_c0_g1_i3	A0A224Z4C5_9ACARZinc finger protein OS=Rhipicephalus zambeziensis OX=60191 PE=4 SV=1	5561	5	5.03437e-17	54.69	0	0	0	0	0	IPR032071 (PFAM); PTHR34153 (PANTHER)	no GO terms	no GO terms					TRINITY_DN8508_c1_g3_i3	560	1	L0AXH0_THEEQMembrane protein, putative OS=Theileria equi strain WA OX=1537102 GN=BEWA_031180 PE=3 SV=1	5.06483e-82	99.23	2	C:GO:0005789; C:GO:0016021	C:endoplasmic reticulum membrane; C:integral component of membrane			Coil (COILS); IPR009038 (PFAM); IPR015720 (PANTHER)
TRINITY_DN0_c0_g1_i4	---NA---	1281	0	0	0	0	0	0	0	0	mobidb-lite (MOBIDB_LITE); mobidb-lite (MOBIDB_LITE)	no GO terms	no GO terms					TRINITY_DN8508_c1_g3_i2	806	1	L0AXH0_THEEQMembrane protein, putative OS=Theileria equi strain WA OX=1537102 GN=BEWA_031180 PE=3 SV=1	2.23542e-134	80.59	2	C:GO:0005789; C:GO:0016021	C:endoplasmic reticulum membrane; C:integral component of membrane			Coil (COILS); IPR009038 (PFAM); IPR015720 (PANTHER)
TRINITY_DN0_c0_g1_i5	A0A224Z4C5_9ACARZinc finger protein OS=Rhipicephalus zambeziensis OX=60191 PE=4 SV=1	5637	5	5.10672e-17	54.69	0	0	0	0	0	IPR032071 (PFAM); PTHR34153 (PANTHER)	no GO terms	no GO terms					TRINITY_DN8508_c1_g3_i1	755	1	L0AXH0_THEEQMembrane protein, putative OS=Theileria equi strain WA OX=1537102 GN=BEWA_031180 PE=3 SV=1	3.00177e-138	90.69	2	C:GO:0005789; C:GO:0016021	C:endoplasmic reticulum membrane; C:integral component of membrane			Coil (COILS); IPR009038 (PFAM); mobidb-lite (MOBIDB_LITE); IPR015720 (PANTHER)
TRINITY_DN0_c0_g1_i6	A0A224Z4C5_9ACARZinc finger protein OS=Rhipicephalus zambeziensis OX=60191 PE=4 SV=1	1791	5	1.19622e-17	55.61	0	0	0	0	0	IPR032071 (PFAM); mobidb-lite (MOBIDB_LITE); PTHR34153 (PANTHER)	no GO terms	no GO terms					TRINITY_DN8508_c1_g3_i4	565	1	L0AXH0_THEEQMembrane protein, putative OS=Theileria equi strain WA OX=1537102 GN=BEWA_031180 PE=3 SV=1	1.07867e-46	81.67	2	C:GO:0005789; C:GO:0016021	C:endoplasmic reticulum membrane; C:integral component of membrane			mobidb-lite (MOBIDB_LITE); mobidb-lite (MOBIDB_LITE)
TRINITY_DN0_c0_g1_i7	A0A224Z4C5_9ACARZinc finger protein OS=Rhipicephalus zambeziensis OX=60191 PE=4 SV=1	6017	5	5.47422e-17	54.69	0	0	0	0	0	IPR032071 (PFAM); PTHR34153 (PANTHER)	no GO terms	no GO terms					TRINITY_DN4556_c0_g1_i11	1210	2	L0B167_THEEQDerlin OS=Theileria equi strain WA OX=1537102 GN=BEWA_010210 PE=3 SV=1	7.47913e-52	91.46	2	C:GO:0005789; C:GO:0016021	C:endoplasmic reticulum membrane; C:integral component of membrane			IPR007599 (PFAM); PTHR11009 (PANTHER); PTHR11009:SF1 (PANTHER); SSF144091 (SUPERFAMILY)
TRINITY_DN0_c0_g1_i8	A0A224Z4C5_9ACARZinc finger protein OS=Rhipicephalus zambeziensis OX=60191 PE=4 SV=1	6034	5	5.49159e-17	54.69	0	0	0	0	0	IPR032071 (PFAM); PTHR34153 (PANTHER)	no GO terms	no GO terms					TRINITY_DN11834_c0_g1_i4	4220	3	A0A3B0MKD5_THEANDer1-like family, putative OS=Theileria annulata OX=5874 GN=TAT_000124200 PE=4 SV=1	0	86.21	2	C:GO:0005789; C:GO:0016021	C:endoplasmic reticulum membrane; C:integral component of membrane			mobidb-lite (MOBIDB_LITE); mobidb-lite (MOBIDB_LITE)
TRINITY_DN0_c0_g1_i9	A0A224Z4C5_9ACARZinc finger protein OS=Rhipicephalus zambeziensis OX=60191 PE=4 SV=1	5578	5	5.05174e-17	54.69	0	0	0	0	0	IPR032071 (PFAM); PTHR34153 (PANTHER)	no GO terms	no GO terms					TRINITY_DN11834_c0_g1_i6	4186	3	A0A3B0MKD5_THEANDer1-like family, putative OS=Theileria annulata OX=5874 GN=TAT_000124200 PE=4 SV=1	0	85.77	2	C:GO:0005789; C:GO:0016021	C:endoplasmic reticulum membrane; C:integral component of membrane			mobidb-lite (MOBIDB_LITE); mobidb-lite (MOBIDB_LITE)
TRINITY_DN1_c0_g1_i1	A0A3Q2HA59_HORSEUncharacterized protein OS=Equus caballus OX=9796 PE=4 SV=1	12559	1	1.1246e-16	90.91	0	0	0	0	0	mobidb-lite (MOBIDB_LITE); mobidb-lite (MOBIDB_LITE); mobidb-lite (MOBIDB_LITE); mobidb-lite (MOBIDB_LITE); mobidb-lite (MOBIDB_LITE); mobidb-lite (MOBIDB_LITE)	no GO terms	no GO terms					TRINITY_DN11834_c0_g1_i7	4154	3	A0A3B0MKD5_THEANDer1-like family, putative OS=Theileria annulata OX=5874 GN=TAT_000124200 PE=4 SV=1	0	85.2	2	C:GO:0005789; C:GO:0016021	C:endoplasmic reticulum membrane; C:integral component of membrane			mobidb-lite (MOBIDB_LITE); mobidb-lite (MOBIDB_LITE)
TRINITY_DN1_c0_g1_i1	A0A224YTT6_9ACARArginase OS=Rhipicephalus zambeziensis OX=60191 PE=3 SV=1	1375	3	0	59.62	66	P:GO:0000050; P:GO:0001657; P:GO:0001666; P:GO:0001889; P:GO:0001938; P:GO:0006525; P:GO:0007494; P:GO:0009635; P:GO:0009749; P:GO:0010042; P:GO:0010043; P:GO:0010269; P:GO:0010963; P:GO:0014075; P:GO:0019547; P:GO:0030324; P:GO:0032651; P:GO:0032696; P:GO:0032700; P:GO:0032720; P:GO:0032964; P:GO:0033189; P:GO:0033197; P:GO:0042832; P:GO:0043200; P:GO:0043312; P:GO:0045428; P:GO:0045988; P:GO:00…	P:urea cycle; P:ureteric bud development; P:response to hypoxia; P:liver development; P:positive regulation of endothelial cell proliferation; P:arginine metabolic process; P:midgut development; P:response to herbicide; P:response to glucose; P:response to manganese ion; P:response to zinc ion; P:response to selenium ion; P:regulation of L-arginine import; P:response to amine; P:arginine cataboli…			IPR006035 (PRINTS); IPR006035 (PIRSF); IPR006035 (PFAM); IPR014033 (TIGRFAM); G3DSA:3.40.800.10 (GENE3D); PTHR43782 (PANTHER); IPR006035 (PROSITE_PROFILES); IPR014033 (CDD); IPR023696 (SUPERFAMILY)	P:GO:0006525; F:GO:0004053; F:GO:0046872	P:arginine metabolic process; F:arginase activity; F:metal ion binding					TRINITY_DN11834_c0_g1_i2	4251	3	A0A3B0MKD5_THEANDer1-like family, putative OS=Theileria annulata OX=5874 GN=TAT_000124200 PE=4 SV=1	0	84.47	2	C:GO:0005789; C:GO:0016021	C:endoplasmic reticulum membrane; C:integral component of membrane			mobidb-lite (MOBIDB_LITE); mobidb-lite (MOBIDB_LITE)
TRINITY_DN1_c0_g1_i10	A0A3Q2HA59_HORSEUncharacterized protein OS=Equus caballus OX=9796 PE=4 SV=1	2165	1	1.68601e-17	90.91	0	0	0	0	0	mobidb-lite (MOBIDB_LITE)	no GO terms	no GO terms					TRINITY_DN11834_c0_g1_i9	4219	3	A0A3B0MKD5_THEANDer1-like family, putative OS=Theileria annulata OX=5874 GN=TAT_000124200 PE=4 SV=1	0	85.18	2	C:GO:0005789; C:GO:0016021	C:endoplasmic reticulum membrane; C:integral component of membrane			mobidb-lite (MOBIDB_LITE); mobidb-lite (MOBIDB_LITE)
TRINITY_DN1_c0_g1_i11	A0A3Q2HA59_HORSEUncharacterized protein OS=Equus caballus OX=9796 PE=4 SV=1	4671	1	3.98979e-17	90.91	0	0	0	0	0	mobidb-lite (MOBIDB_LITE); mobidb-lite (MOBIDB_LITE)	no GO terms	no GO terms					TRINITY_DN11834_c0_g1_i12	4186	3	A0A3B0MKD5_THEANDer1-like family, putative OS=Theileria annulata OX=5874 GN=TAT_000124200 PE=4 SV=1	0	86.21	2	C:GO:0005789; C:GO:0016021	C:endoplasmic reticulum membrane; C:integral component of membrane			mobidb-lite (MOBIDB_LITE); mobidb-lite (MOBIDB_LITE)
TRINITY_DN1_c0_g1_i15	L7MBK1_9ACARPutative tick transposon (Fragment) OS=Rhipicephalus pulchellus OX=72859 PE=2 SV=1	18034	5	9.78688e-133	46.68	3	P:GO:0090502; F:GO:0003676; F:GO:0004523	P:RNA phosphodiester bond hydrolysis, endonucleolytic; F:nucleic acid binding; F:RNA-DNA hybrid ribonuclease activity	EC:3.1.30; EC:3.1.26; EC:3.1.26.4	Acting on ester bonds; Acting on ester bonds; Ribonuclease H	Coil (COILS); Coil (COILS); IPR005135 (PFAM); IPR000477 (PFAM); IPR036691 (G3DSA:3.60.10.GENE3D); IPR002156 (PFAM); IPR036397 (G3DSA:3.30.420.GENE3D); mobidb-lite (MOBIDB_LITE); mobidb-lite (MOBIDB_LITE); PTHR19446:SF427 (PANTHER); PTHR19446 (PANTHER); IPR000477 (PROSITE_PROFILES); IPR002156 (PROSITE_PROFILES); cd09077 (CDD); cd01650 (CDD); cd09276 (CDD); IPR036691 (SUPERFAMILY); IPR012337 (SUPER…	F:GO:0003676; F:GO:0004523	F:nucleic acid binding; F:RNA-DNA hybrid ribonuclease activity					TRINITY_DN11834_c0_g1_i10	4252	3	A0A3B0MKD5_THEANDer1-like family, putative OS=Theileria annulata OX=5874 GN=TAT_000124200 PE=4 SV=1	0	85.77	2	C:GO:0005789; C:GO:0016021	C:endoplasmic reticulum membrane; C:integral component of membrane			mobidb-lite (MOBIDB_LITE); mobidb-lite (MOBIDB_LITE)
TRINITY_DN1_c0_g1_i17	A0A3Q2HA59_HORSEUncharacterized protein OS=Equus caballus OX=9796 PE=4 SV=1	13622	1	1.22226e-16	90.91	0	0	0	0	0	mobidb-lite (MOBIDB_LITE); mobidb-lite (MOBIDB_LITE); mobidb-lite (MOBIDB_LITE); mobidb-lite (MOBIDB_LITE); mobidb-lite (MOBIDB_LITE); mobidb-lite (MOBIDB_LITE)	no GO terms	no GO terms					TRINITY_DN11834_c0_g1_i11	4218	3	A0A3B0MKD5_THEANDer1-like family, putative OS=Theileria annulata OX=5874 GN=TAT_000124200 PE=4 SV=1	0	85.77	2	C:GO:0005789; C:GO:0016021	C:endoplasmic reticulum membrane; C:integral component of membrane			mobidb-lite (MOBIDB_LITE); mobidb-lite (MOBIDB_LITE)
TRINITY_DN1_c0_g1_i19	A0A3Q2HA59_HORSEUncharacterized protein OS=Equus caballus OX=9796 PE=4 SV=1	13622	1	1.22226e-16	90.91	0	0	0	0	0	mobidb-lite (MOBIDB_LITE); mobidb-lite (MOBIDB_LITE); mobidb-lite (MOBIDB_LITE); mobidb-lite (MOBIDB_LITE); mobidb-lite (MOBIDB_LITE); mobidb-lite (MOBIDB_LITE)	no GO terms	no GO terms					TRINITY_DN182802_c0_g1_i1	308	1	L0B135_THEEQEMC1_C domain-containing protein OS=Theileria equi strain WA OX=1537102 GN=BEWA_009910 PE=4 SV=1	3.7014e-21	81.54	1	C:GO:0072546	C:ER membrane protein complex			no IPS match
TRINITY_DN1_c0_g1_i2	A0A3Q2HA59_HORSEUncharacterized protein OS=Equus caballus OX=9796 PE=4 SV=1	4636	1	3.95944e-17	90.91	0	0	0	0	0	mobidb-lite (MOBIDB_LITE); mobidb-lite (MOBIDB_LITE)	no GO terms	no GO terms					TRINITY_DN139851_c0_g1_i1	1170	1	L0B135_THEEQEMC1_C domain-containing protein OS=Theileria equi strain WA OX=1537102 GN=BEWA_009910 PE=4 SV=1	1.69989e-108	67.43	1	C:GO:0072546	C:ER membrane protein complex			no IPS match
TRINITY_DN1_c0_g1_i3	L7MBK1_9ACARPutative tick transposon (Fragment) OS=Rhipicephalus pulchellus OX=72859 PE=2 SV=1	18183	5	9.8825e-133	46.68	3	P:GO:0090502; F:GO:0003676; F:GO:0004523	P:RNA phosphodiester bond hydrolysis, endonucleolytic; F:nucleic acid binding; F:RNA-DNA hybrid ribonuclease activity	EC:3.1.30; EC:3.1.26; EC:3.1.26.4	Acting on ester bonds; Acting on ester bonds; Ribonuclease H	Coil (COILS); Coil (COILS); IPR005135 (PFAM); IPR000477 (PFAM); IPR036691 (G3DSA:3.60.10.GENE3D); IPR002156 (PFAM); IPR036397 (G3DSA:3.30.420.GENE3D); mobidb-lite (MOBIDB_LITE); mobidb-lite (MOBIDB_LITE); PTHR19446:SF427 (PANTHER); PTHR19446 (PANTHER); IPR000477 (PROSITE_PROFILES); IPR002156 (PROSITE_PROFILES); cd09077 (CDD); cd01650 (CDD); cd09276 (CDD); IPR036691 (SUPERFAMILY); IPR012337 (SUPER…	F:GO:0003676; F:GO:0004523	F:nucleic acid binding; F:RNA-DNA hybrid ribonuclease activity					TRINITY_DN51795_c0_g1_i1	212	1	L0B135_THEEQUncharacterized protein OS=Theileria equi strain WA OX=1537102 GN=BEWA_009910 PE=4 SV=1	0.000563636	61.54	1	C:GO:0072546	C:ER membrane protein complex			no IPS match
TRINITY_DN1_c0_g1_i4	L7MBK1_9ACARPutative tick transposon (Fragment) OS=Rhipicephalus pulchellus OX=72859 PE=2 SV=1	18148	5	9.85955e-133	46.68	3	P:GO:0090502; F:GO:0003676; F:GO:0004523	P:RNA phosphodiester bond hydrolysis, endonucleolytic; F:nucleic acid binding; F:RNA-DNA hybrid ribonuclease activity	EC:3.1.30; EC:3.1.26; EC:3.1.26.4	Acting on ester bonds; Acting on ester bonds; Ribonuclease H	Coil (COILS); Coil (COILS); IPR005135 (PFAM); IPR000477 (PFAM); IPR036691 (G3DSA:3.60.10.GENE3D); IPR002156 (PFAM); IPR036397 (G3DSA:3.30.420.GENE3D); mobidb-lite (MOBIDB_LITE); mobidb-lite (MOBIDB_LITE); PTHR19446:SF427 (PANTHER); PTHR19446 (PANTHER); IPR000477 (PROSITE_PROFILES); IPR002156 (PROSITE_PROFILES); cd09077 (CDD); cd01650 (CDD); cd09276 (CDD); IPR036691 (SUPERFAMILY); IPR012337 (SUPER…	F:GO:0003676; F:GO:0004523	F:nucleic acid binding; F:RNA-DNA hybrid ribonuclease activity					TRINITY_DN51795_c0_g2_i1	558	1	L0B135_THEEQEMC1_C domain-containing protein OS=Theileria equi strain WA OX=1537102 GN=BEWA_009910 PE=4 SV=1	2.80054e-55	71.66	1	C:GO:0072546	C:ER membrane protein complex			no IPS match
TRINITY_DN1_c0_g1_i5	---NA---	1419	0	0	0	0	0	0	0	0	no IPS match	no IPS match	no IPS match					TRINITY_DN23672_c0_g1_i2	188	1	L1LCH1_THEEQUncharacterized protein OS=Theileria equi strain WA OX=1537102 GN=BEWA_014120 PE=4 SV=1	5.36797e-08	100	1	C:GO:0042765	C:GPI-anchor transamidase complex			no IPS match
TRINITY_DN1_c0_g1_i6	A0A3Q2HA59_HORSEUncharacterized protein OS=Equus caballus OX=9796 PE=4 SV=1	13587	1	1.21923e-16	90.91	0	0	0	0	0	mobidb-lite (MOBIDB_LITE); mobidb-lite (MOBIDB_LITE); mobidb-lite (MOBIDB_LITE); mobidb-lite (MOBIDB_LITE); mobidb-lite (MOBIDB_LITE); mobidb-lite (MOBIDB_LITE)	no GO terms	no GO terms					TRINITY_DN94556_c0_g1_i1	211	5	A0JBS9_THEEQMerozoite antigen-3 OS=Theileria equi OX=5872 GN=EMA-3 PE=4 SV=1	5.91269e-29	79.65	1	C:GO:0016021	C:integral component of membrane			mobidb-lite (MOBIDB_LITE); mobidb-lite (MOBIDB_LITE); mobidb-lite (MOBIDB_LITE)
TRINITY_DN1_c0_g1_i7	A0A3Q2HA59_HORSEUncharacterized protein OS=Equus caballus OX=9796 PE=4 SV=1	12594	1	1.12763e-16	90.91	0	0	0	0	0	mobidb-lite (MOBIDB_LITE); mobidb-lite (MOBIDB_LITE); mobidb-lite (MOBIDB_LITE); mobidb-lite (MOBIDB_LITE); mobidb-lite (MOBIDB_LITE); mobidb-lite (MOBIDB_LITE)	no GO terms	no GO terms					TRINITY_DN18618_c0_g1_i1	1852	1	L0ATT9_THEEQUncharacterized protein OS=Theileria equi strain WA OX=1537102 GN=BEWA_017960 PE=4 SV=1	2.58423e-129	78.69	1	C:GO:0016021	C:integral component of membrane			no IPS match
TRINITY_DN1_c0_g1_i8	A0A1E1XST7_9ACARPutative s02sep (Fragment) OS=Amblyomma sculptum OX=1581419 PE=2 SV=1	2780	2	6.50955e-05	69.99	0	0	0	0	0	no IPS match	no IPS match	no IPS match					TRINITY_DN18618_c0_g1_i2	1897	1	L0ATT9_THEEQUncharacterized protein OS=Theileria equi strain WA OX=1537102 GN=BEWA_017960 PE=4 SV=1	4.35236e-125	75	1	C:GO:0016021	C:integral component of membrane			no IPS match
TRINITY_DN1_c0_g1_i9	L7MBK1_9ACARPutative tick transposon (Fragment) OS=Rhipicephalus pulchellus OX=72859 PE=2 SV=1	18119	5	9.84234e-133	46.68	3	P:GO:0090502; F:GO:0003676; F:GO:0004523	P:RNA phosphodiester bond hydrolysis, endonucleolytic; F:nucleic acid binding; F:RNA-DNA hybrid ribonuclease activity	EC:3.1.30; EC:3.1.26; EC:3.1.26.4	Acting on ester bonds; Acting on ester bonds; Ribonuclease H	Coil (COILS); Coil (COILS); IPR005135 (PFAM); IPR000477 (PFAM); IPR036691 (G3DSA:3.60.10.GENE3D); IPR002156 (PFAM); IPR036397 (G3DSA:3.30.420.GENE3D); mobidb-lite (MOBIDB_LITE); mobidb-lite (MOBIDB_LITE); PTHR19446:SF427 (PANTHER); PTHR19446 (PANTHER); IPR000477 (PROSITE_PROFILES); IPR002156 (PROSITE_PROFILES); cd09077 (CDD); cd01650 (CDD); cd09276 (CDD); IPR036691 (SUPERFAMILY); IPR012337 (SUPER…	F:GO:0003676; F:GO:0004523	F:nucleic acid binding; F:RNA-DNA hybrid ribonuclease activity					TRINITY_DN68522_c0_g1_i1	390	1	L0AU16_THEEQUncharacterized protein OS=Theileria equi strain WA OX=1537102 GN=BEWA_019830 PE=4 SV=1	6.21011e-50	92.78	1	C:GO:0016021	C:integral component of membrane			no IPS match
TRINITY_DN1_c0_g2_i1	A0A131YT94_RHIAPExosome complex exonuclease DIS3/RRP44 OS=Rhipicephalus appendiculatus OX=34631 PE=3 SV=1	8165	5	7.47493e-144	52.65	11	P:GO:0006094; P:GO:0016310; P:GO:0090501; F:GO:0003723; F:GO:0004527; F:GO:0004540; F:GO:0004612; F:GO:0005524; F:GO:0016301; F:GO:0046872; C:GO:0005737	P:gluconeogenesis; P:phosphorylation; P:RNA phosphodiester bond hydrolysis; F:RNA binding; F:exonuclease activity; F:ribonuclease activity; F:phosphoenolpyruvate carboxykinase (ATP) activity; F:ATP binding; F:kinase activity; F:metal ion binding; C:cytoplasm	EC:4.1.1.49; EC:4.1.1.32	Phosphoenolpyruvate carboxykinase (ATP); Phosphoenolpyruvate carboxykinase (GTP)	IPR001900 (PFAM); G3DSA:2.40.50.690 (GENE3D); IPR041505 (PFAM); G3DSA:3.40.50.1010 (GENE3D); G3DSA:2.40.50.700 (GENE3D); PTHR23355 (PANTHER); PTHR23355:SF35 (PANTHER); IPR022966 (PROSITE_PATTERNS); cd09862 (CDD); IPR012340 (SUPERFAMILY); IPR012340 (SUPERFAMILY)	F:GO:0003723; F:GO:0004540	F:RNA binding; F:ribonuclease activity					TRINITY_DN103841_c0_g1_i1	1488	1	A0A2T7I8R3_THEORDNA_pol_E_B domain-containing protein OS=Theileria orientalis OX=68886 GN=MACJ_00000191 PE=4 SV=1	0	83.92	1	C:GO:0016021	C:integral component of membrane			no IPS match
TRINITY_DN1_c0_g4_i1	L0AWC2_THEEQUncharacterized protein OS=Theileria equi strain WA OX=1537102 GN=BEWA_023920 PE=4 SV=1	3637	4	2.61223e-123	85.72	2	P:GO:0006401; C:GO:0032299	P:RNA catabolic process; C:ribonuclease H2 complex	0	0	Coil (COILS)	no GO terms	no GO terms					TRINITY_DN104326_c0_g1_i1	1724	1	A0A2T7I8R3_THEORDNA_pol_E_B domain-containing protein OS=Theileria orientalis OX=68886 GN=MACJ_00000191 PE=4 SV=1	0	84.67	1	C:GO:0016021	C:integral component of membrane			no IPS match
TRINITY_DN1_c2_g1_i1	Q4PMZ6_IXOSCPutative secreted protein OS=Ixodes scapularis OX=6945 GN=8052803 PE=2 SV=1	336	3	1.66474e-14	60.49	0	0	0	0	0	no IPS match	no IPS match	no IPS match					TRINITY_DN8908_c0_g1_i4	624	1	L0AU45_THEEQUncharacterized protein OS=Theileria equi strain WA OX=1537102 GN=BEWA_020130 PE=4 SV=1	1.46182e-32	69.28	1	C:GO:0016021	C:integral component of membrane			no IPS match
TRINITY_DN10_c0_g1_i1	L7M646_9ACARPutative aconitase/aconitase aconitase superfamily OS=Rhipicephalus pulchellus OX=72859 PE=2 SV=1	3187	5	0	97.03	12	P:GO:0006879; P:GO:0007370; P:GO:0010040; F:GO:0003994; F:GO:0030350; F:GO:0051539; C:GO:0005737	P:cellular iron ion homeostasis; P:ventral furrow formation; P:response to iron(II) ion; F:aconitate hydratase activity; F:iron-responsive element binding; F:4 iron, 4 sulfur cluster binding; C:cytoplasm	EC:4.2.1.3	Aconitate hydratase	IPR001030 (PRINTS); IPR006249 (TIGRFAM); IPR015931 (G3DSA:3.30.499.GENE3D); IPR001030 (PFAM); IPR015928 (G3DSA:3.20.19.GENE3D); IPR000573 (PFAM); G3DSA:3.30.499.20 (GENE3D); G3DSA:1.10.1440.20 (GENE3D); IPR006249 (PANTHER); IPR029784 (PTHR11670:PANTHER); IPR018136 (PROSITE_PATTERNS); IPR018136 (PROSITE_PATTERNS); cd01586 (CDD); cd01580 (CDD); SSF52016 (SUPERFAMILY); IPR036008 (SUPERFAMILY)	P:GO:0006879; P:GO:0010040; F:GO:0003994; F:GO:0051539	P:cellular iron ion homeostasis; P:response to iron(II) ion; F:aconitate hydratase activity; F:4 iron, 4 sulfur cluster binding					TRINITY_DN33203_c0_g1_i2	3158	2	A0A3B0N4G0_THEANDisintegrin domain-containing protein OS=Theileria annulata OX=5874 GN=TAT_000127500 PE=4 SV=1	0	79.38	1	C:GO:0016021	C:integral component of membrane			cd06174 (CDD)
TRINITY_DN10_c0_g1_i2	A0A224YGK5_9ACARAconitate hydratase OS=Rhipicephalus zambeziensis OX=60191 PE=3 SV=1	610	5	8.36108e-57	97.89	17	P:GO:0006101; P:GO:0006879; P:GO:0010040; F:GO:0003994; F:GO:0030350; F:GO:0051538; F:GO:0051539; C:GO:0005623; C:GO:0005737; C:GO:0005739; C:GO:0005783; C:GO:0005794; C:GO:0005829	P:citrate metabolic process; P:cellular iron ion homeostasis; P:response to iron(II) ion; F:aconitate hydratase activity; F:iron-responsive element binding; F:3 iron, 4 sulfur cluster binding; F:4 iron, 4 sulfur cluster binding; C:obsolete cell; C:cytoplasm; C:mitochondrion; C:endoplasmic reticulum; C:Golgi apparatus; C:cytosol	EC:4.2.1.3	Aconitate hydratase	no IPS match	no IPS match	no IPS match					TRINITY_DN9281_c0_g1_i1	5564	5	Q4UDT7_THEANHypothetical prptein OS=Theileria annulata OX=5874 GN=TA12050 PE=4 SV=1	0	69.57	1	C:GO:0016021	C:integral component of membrane			mobidb-lite (MOBIDB_LITE)
TRINITY_DN10_c0_g1_i3	L7M9K9_9ACARPutative aconitase/aconitase aconitase superfamily OS=Rhipicephalus pulchellus OX=72859 PE=2 SV=1	3091	5	0	97.61	12	P:GO:0006879; P:GO:0007370; P:GO:0010040; F:GO:0003994; F:GO:0030350; F:GO:0051539; C:GO:0005737	P:cellular iron ion homeostasis; P:ventral furrow formation; P:response to iron(II) ion; F:aconitate hydratase activity; F:iron-responsive element binding; F:4 iron, 4 sulfur cluster binding; C:cytoplasm	EC:4.2.1.3	Aconitate hydratase	IPR001030 (PRINTS); IPR001030 (PFAM); IPR015931 (G3DSA:3.30.499.GENE3D); G3DSA:1.10.1440.20 (GENE3D); IPR000573 (PFAM); IPR015928 (G3DSA:3.20.19.GENE3D); IPR006249 (TIGRFAM); G3DSA:3.30.499.20 (GENE3D); IPR029784 (PTHR11670:PANTHER); IPR006249 (PANTHER); IPR018136 (PROSITE_PATTERNS); IPR018136 (PROSITE_PATTERNS); cd01586 (CDD); cd01580 (CDD); SSF52016 (SUPERFAMILY); IPR036008 (SUPERFAMILY)	P:GO:0006879; P:GO:0010040; F:GO:0003994; F:GO:0051539	P:cellular iron ion homeostasis; P:response to iron(II) ion; F:aconitate hydratase activity; F:4 iron, 4 sulfur cluster binding					TRINITY_DN33203_c0_g1_i1	5352	5	L0AUD3_THEEQUncharacterized protein OS=Theileria equi strain WA OX=1537102 GN=BEWA_020110 PE=4 SV=1	0	58.62	1	C:GO:0016021	C:integral component of membrane			no IPS match
TRINITY_DN10_c0_g1_i4	---NA---	166	0	0	0	0	0	0	0	0	no IPS match	no IPS match	no IPS match					TRINITY_DN37629_c0_g1_i1	204	5	A0A3B0MK94_THEANTpr-related protein family member, putative OS=Theileria annulata OX=5874 GN=TAT_000065700 PE=4 SV=1	1.96355e-22	70	1	C:GO:0016021	C:integral component of membrane			no IPS match
TRINITY_DN10_c0_g1_i5	A0A224YGL2_9ACARAconitate hydratase OS=Rhipicephalus zambeziensis OX=60191 PE=3 SV=1	496	5	3.94173e-55	98.04	5	P:GO:0006879; P:GO:0010040; F:GO:0003994; F:GO:0051539; C:GO:0005737	P:cellular iron ion homeostasis; P:response to iron(II) ion; F:aconitate hydratase activity; F:4 iron, 4 sulfur cluster binding; C:cytoplasm	EC:4.2.1.3	Aconitate hydratase	G3DSA:3.30.499.20 (GENE3D); IPR006249 (PANTHER); IPR029784 (PTHR11670:PANTHER); IPR036008 (SUPERFAMILY)	P:GO:0006879; P:GO:0010040; F:GO:0003994; F:GO:0051539	P:cellular iron ion homeostasis; P:response to iron(II) ion; F:aconitate hydratase activity; F:4 iron, 4 sulfur cluster binding					TRINITY_DN31569_c0_g1_i1	970	5	L1LAB8_THEEQUncharacterized protein OS=Theileria equi strain WA OX=1537102 GN=BEWA_046630 PE=4 SV=1	5.52828e-07	51.88	1	C:GO:0016021	C:integral component of membrane			no IPS match
TRINITY_DN100_c0_g1_i1	L7LT35_9ACARPutative group i salivary lipocalin OS=Rhipicephalus pulchellus OX=72859 PE=2 SV=1	804	5	4.48438e-77	61.7	1	C:GO:0016021	C:integral component of membrane	0	0	mobidb-lite (MOBIDB_LITE)	no GO terms	no GO terms					TRINITY_DN291_c0_g1_i5	3949	5	L0AUL8_THEEQUncharacterized protein OS=Theileria equi strain WA OX=1537102 GN=BEWA_020970 PE=4 SV=1	8.07414e-50	48.85	1	C:GO:0016021	C:integral component of membrane			Coil (COILS); Coil (COILS); Coil (COILS); Coil (COILS); Coil (COILS); mobidb-lite (MOBIDB_LITE); mobidb-lite (MOBIDB_LITE); mobidb-lite (MOBIDB_LITE); mobidb-lite (MOBIDB_LITE)
TRINITY_DN100_c0_g1_i10	L7LT35_9ACARPutative group i salivary lipocalin OS=Rhipicephalus pulchellus OX=72859 PE=2 SV=1	846	5	4.85247e-43	63.37	1	C:GO:0016021	C:integral component of membrane	0	0	mobidb-lite (MOBIDB_LITE)	no GO terms	no GO terms					TRINITY_DN291_c0_g1_i6	4072	5	L0AUL8_THEEQUncharacterized protein OS=Theileria equi strain WA OX=1537102 GN=BEWA_020970 PE=4 SV=1	8.44741e-50	48.85	1	C:GO:0016021	C:integral component of membrane			Coil (COILS)
TRINITY_DN100_c0_g1_i2	L7LT35_9ACARPutative group i salivary lipocalin OS=Rhipicephalus pulchellus OX=72859 PE=2 SV=1	1095	5	8.25295e-57	61.51	1	C:GO:0016021	C:integral component of membrane	0	0	mobidb-lite (MOBIDB_LITE)	no GO terms	no GO terms					TRINITY_DN291_c0_g1_i2	1065	5	L0AUL8_THEEQUncharacterized protein OS=Theileria equi strain WA OX=1537102 GN=BEWA_020970 PE=4 SV=1	9.88449e-52	53.94	1	C:GO:0016021	C:integral component of membrane			no IPS match
TRINITY_DN100_c0_g1_i3	L7LT35_9ACARPutative group i salivary lipocalin OS=Rhipicephalus pulchellus OX=72859 PE=2 SV=1	964	5	1.42328e-76	61.2	1	C:GO:0016021	C:integral component of membrane	0	0	mobidb-lite (MOBIDB_LITE)	no GO terms	no GO terms					TRINITY_DN291_c0_g1_i3	4049	5	L0AUL8_THEEQUncharacterized protein OS=Theileria equi strain WA OX=1537102 GN=BEWA_020970 PE=4 SV=1	8.37465e-50	48.85	1	C:GO:0016021	C:integral component of membrane			Coil (COILS)
TRINITY_DN100_c0_g1_i4	L7LT35_9ACARPutative group i salivary lipocalin OS=Rhipicephalus pulchellus OX=72859 PE=2 SV=1	770	5	9.41461e-29	72.08	1	C:GO:0016021	C:integral component of membrane	0	0	no IPS match	no IPS match	no IPS match					TRINITY_DN291_c0_g1_i8	3972	5	L0AUL8_THEEQUncharacterized protein OS=Theileria equi strain WA OX=1537102 GN=BEWA_020970 PE=4 SV=1	8.13795e-50	48.85	1	C:GO:0016021	C:integral component of membrane			Coil (COILS); Coil (COILS); Coil (COILS); Coil (COILS); Coil (COILS); mobidb-lite (MOBIDB_LITE); mobidb-lite (MOBIDB_LITE); mobidb-lite (MOBIDB_LITE); mobidb-lite (MOBIDB_LITE)
TRINITY_DN100_c0_g1_i5	L7LT35_9ACARPutative group i salivary lipocalin OS=Rhipicephalus pulchellus OX=72859 PE=2 SV=1	906	5	4.87653e-91	67.32	1	C:GO:0016021	C:integral component of membrane	0	0	mobidb-lite (MOBIDB_LITE)	no GO terms	no GO terms					TRINITY_DN24690_c0_g1_i2	1219	5	L0AUL8_THEEQUncharacterized protein OS=Theileria equi strain WA OX=1537102 GN=BEWA_020970 PE=4 SV=1	3.51694e-27	52.12	2	C:GO:0016021	C:integral component of membrane			no IPS match
TRINITY_DN100_c0_g1_i6	L7LT35_9ACARPutative group i salivary lipocalin OS=Rhipicephalus pulchellus OX=72859 PE=2 SV=1	767	5	4.12321e-46	66.36	1	C:GO:0016021	C:integral component of membrane	0	0	mobidb-lite (MOBIDB_LITE)	no GO terms	no GO terms					TRINITY_DN24690_c0_g1_i3	841	5	L0AUL8_THEEQUncharacterized protein OS=Theileria equi strain WA OX=1537102 GN=BEWA_020970 PE=4 SV=1	3.0155e-28	52.12	2	C:GO:0016021	C:integral component of membrane			no IPS match
TRINITY_DN100_c0_g1_i7	L7LT35_9ACARPutative group i salivary lipocalin OS=Rhipicephalus pulchellus OX=72859 PE=2 SV=1	1028	5	2.83481e-77	74.37	1	C:GO:0016021	C:integral component of membrane	0	0	no IPS match	no IPS match	no IPS match					TRINITY_DN24690_c0_g3_i1	627	5	L0AUL8_THEEQUncharacterized protein OS=Theileria equi strain WA OX=1537102 GN=BEWA_020970 PE=4 SV=1	2.30596e-36	52.82	1	C:GO:0016021	C:integral component of membrane			mobidb-lite (MOBIDB_LITE)
TRINITY_DN100_c0_g1_i8	L7LT35_9ACARPutative group i salivary lipocalin OS=Rhipicephalus pulchellus OX=72859 PE=2 SV=1	1217	5	2.25035e-43	69.48	1	C:GO:0016021	C:integral component of membrane	0	0	no IPS match	no IPS match	no IPS match					TRINITY_DN13500_c0_g5_i1	1351	5	L0AUL8_THEEQUncharacterized protein OS=Theileria equi strain WA OX=1537102 GN=BEWA_020970 PE=4 SV=1	1.4327e-48	49.39	1	C:GO:0016021	C:integral component of membrane			no IPS match
TRINITY_DN100_c0_g1_i9	L7LT35_9ACARPutative group i salivary lipocalin OS=Rhipicephalus pulchellus OX=72859 PE=2 SV=1	1051	5	1.30205e-98	69.67	1	C:GO:0016021	C:integral component of membrane	0	0	mobidb-lite (MOBIDB_LITE)	no GO terms	no GO terms					TRINITY_DN31657_c0_g1_i4	983	5	L0AUL8_THEEQUncharacterized protein OS=Theileria equi strain WA OX=1537102 GN=BEWA_020970 PE=4 SV=1	2.80103e-56	52.03	1	C:GO:0016021	C:integral component of membrane			mobidb-lite (MOBIDB_LITE); mobidb-lite (MOBIDB_LITE); mobidb-lite (MOBIDB_LITE)
TRINITY_DN100_c1_g1_i1	A0A147BLZ7_IXORIPutative i-1 ci (Fragment) OS=Ixodes ricinus OX=34613 PE=4 SV=1	163	2	1.5158e-08	65.56	3	P:GO:0090502; F:GO:0003676; F:GO:0004523	P:RNA phosphodiester bond hydrolysis, endonucleolytic; F:nucleic acid binding; F:RNA-DNA hybrid ribonuclease activity	EC:3.1.30; EC:3.1.26; EC:3.1.26.4	Acting on ester bonds; Acting on ester bonds; Ribonuclease H	no IPS match	no IPS match	no IPS match					TRINITY_DN31657_c0_g1_i1	1050	5	L0AUL8_THEEQUncharacterized protein OS=Theileria equi strain WA OX=1537102 GN=BEWA_020970 PE=4 SV=1	2.5205e-61	52.82	1	C:GO:0016021	C:integral component of membrane			mobidb-lite (MOBIDB_LITE); mobidb-lite (MOBIDB_LITE)
TRINITY_DN1000_c0_g1_i11	A0A224Z981_9ACARTick transposon (Fragment) OS=Rhipicephalus zambeziensis OX=60191 PE=4 SV=1	8231	5	0	94.65	0	0	0	EC:3.6.4.12; EC:2.1.1.43; EC:2.3.1.15	DNA helicase; Transferring one-carbon groups; Glycerol-3-phosphate 1-O-acyltransferase	IPR000477 (PFAM); SSF56672 (SUPERFAMILY)	no GO terms	no GO terms					TRINITY_DN54862_c0_g1_i1	502	5	L0AUL8_THEEQUncharacterized protein OS=Theileria equi strain WA OX=1537102 GN=BEWA_020970 PE=4 SV=1	1.50285e-20	53.33	1	C:GO:0016021	C:integral component of membrane			no IPS match
TRINITY_DN1000_c0_g1_i2	A0A131YEB8_RHIAPUncharacterized protein OS=Rhipicephalus appendiculatus OX=34631 PE=4 SV=1	3168	1	4.50809e-19	87.76	0	0	0	0	0	no IPS match	no IPS match	no IPS match					TRINITY_DN8908_c0_g1_i7	284	1	L0AV49_THEEQUncharacterized protein OS=Theileria equi strain WA OX=1537102 GN=BEWA_019740 PE=4 SV=1	4.13422e-44	94.44	1	C:GO:0016021	C:integral component of membrane			no IPS match
TRINITY_DN1000_c0_g1_i3	L7LU68_9ACARUncharacterized protein OS=Rhipicephalus pulchellus OX=72859 PE=2 SV=1	762	1	1.42701e-06	68.18	0	0	0	0	0	no IPS match	no IPS match	no IPS match					TRINITY_DN54122_c0_g1_i2	822	5	L0AV72_THEEQUncharacterized protein OS=Theileria equi strain WA OX=1537102 GN=BEWA_017470 PE=4 SV=1	4.37925e-54	52.05	1	C:GO:0016021	C:integral component of membrane			no IPS match
TRINITY_DN1000_c0_g1_i4	A0A224Z981_9ACARTick transposon (Fragment) OS=Rhipicephalus zambeziensis OX=60191 PE=4 SV=1	8167	5	0	87.05	0	0	0	EC:3.6.4.12; EC:2.1.1.43; EC:2.3.1.15	DNA helicase; Transferring one-carbon groups; Glycerol-3-phosphate 1-O-acyltransferase	IPR000477 (PFAM); SSF56672 (SUPERFAMILY)	no GO terms	no GO terms					TRINITY_DN165703_c0_g1_i1	894	1	Q4N5I9_THEPACG8 protein, putative OS=Theileria parva OX=5875 GN=TP02_0301 PE=4 SV=1	7.06639e-111	92.42	1	C:GO:0016021	C:integral component of membrane			no IPS match
TRINITY_DN1000_c0_g1_i5	A0A224Z981_9ACARTick transposon (Fragment) OS=Rhipicephalus zambeziensis OX=60191 PE=4 SV=1	3087	5	0	87.05	0	0	0	EC:3.6.4.12; EC:2.1.1.43; EC:2.3.1.15	DNA helicase; Transferring one-carbon groups; Glycerol-3-phosphate 1-O-acyltransferase	IPR000477 (PFAM); SSF56672 (SUPERFAMILY)	no GO terms	no GO terms					TRINITY_DN133367_c0_g1_i1	694	1	Q4UE24_THEANGlutaminyl-trna synthetase, putative OS=Theileria annulata OX=5874 GN=TA12530 PE=3 SV=1	2.26376e-146	93.78	1	C:GO:0016021	C:integral component of membrane			IPR007482 (PFAM)
TRINITY_DN1000_c0_g1_i7	A0A224Z981_9ACARTick transposon (Fragment) OS=Rhipicephalus zambeziensis OX=60191 PE=4 SV=1	3338	5	0	87.05	0	0	0	EC:3.6.4.12; EC:2.1.1.43; EC:2.3.1.15	DNA helicase; Transferring one-carbon groups; Glycerol-3-phosphate 1-O-acyltransferase	IPR000477 (PFAM); SSF56672 (SUPERFAMILY)	no GO terms	no GO terms					TRINITY_DN20060_c1_g1_i1	974	5	L0AVD0_THEEQUncharacterized protein OS=Theileria equi strain WA OX=1537102 GN=BEWA_024160 PE=4 SV=1	7.03841e-17	69.33	1	C:GO:0016021	C:integral component of membrane			no IPS match
TRINITY_DN1000_c0_g1_i8	L7M4D9_9ACARPutative leukocyte receptor cluster member 1 OS=Rhipicephalus pulchellus OX=72859 PE=2 SV=1	2590	5	1.65522e-153	92.75	0	0	0	0	0	Coil (COILS); Coil (COILS); Coil (COILS); IPR019339 (PFAM); mobidb-lite (MOBIDB_LITE); mobidb-lite (MOBIDB_LITE); mobidb-lite (MOBIDB_LITE); mobidb-lite (MOBIDB_LITE); IPR039875 (PANTHER)	no GO terms	no GO terms					TRINITY_DN13910_c0_g1_i4	813	1	L0AVD9_THEEQDnaJ domain containing protein OS=Theileria equi strain WA OX=1537102 GN=BEWA_020600 PE=4 SV=1	1.67635e-107	79.7	1	C:GO:0016021	C:integral component of membrane			no IPS match
TRINITY_DN1000_c0_g1_i9	---NA---	286	0	0	0	0	0	0	0	0	no IPS match	no IPS match	no IPS match					TRINITY_DN13910_c0_g1_i3	933	1	L0AVD9_THEEQDnaJ domain containing protein OS=Theileria equi strain WA OX=1537102 GN=BEWA_020600 PE=4 SV=1	4.50067e-112	74.03	1	C:GO:0016021	C:integral component of membrane			no IPS match
TRINITY_DN1000_c1_g1_i10	A0A224YTS8_9ACARMitochondrial/plastidial beta ketoacyl acp reductase OS=Rhipicephalus zambeziensis OX=60191 PE=4 SV=1	2455	5	5.00724e-161	96.47	15	P:GO:0006633; P:GO:0006703; P:GO:0008209; P:GO:0051290; P:GO:0055114; F:GO:0003857; F:GO:0004303; F:GO:0016491; F:GO:0047025; F:GO:0047035; F:GO:0070404; C:GO:0005623; C:GO:0005740; C:GO:0005759; C:GO:0005886	P:fatty acid biosynthetic process; P:estrogen biosynthetic process; P:androgen metabolic process; P:protein heterotetramerization; P:oxidation-reduction process; F:3-hydroxyacyl-CoA dehydrogenase activity; F:estradiol 17-beta-dehydrogenase activity; F:oxidoreductase activity; F:3-oxoacyl-[acyl-carrier-protein] reductase (NADH) activity; F:testosterone dehydrogenase (NAD+) activity; F:NADH binding…	EC:1.1.1.239; EC:1.1.1.35; EC:1.1.1.212; EC:1.1.1.62; EC:1.1.1.51	3-alpha-(17-beta)-hydroxysteroid dehydrogenase (NAD(+)); 3-hydroxyacyl-CoA dehydrogenase; 3-oxoacyl-[acyl-carrier-protein] reductase (NADH); 17-beta-estradiol 17-dehydrogenase; 3(or 17)-beta-hydroxysteroid dehydrogenase	IPR002347 (PRINTS); IPR002347 (PRINTS); G3DSA:3.40.50.720 (GENE3D); PF13561 (PFAM); PTHR42760 (PANTHER); PTHR42760:SF83 (PANTHER); IPR020904 (PROSITE_PATTERNS); IPR036291 (SUPERFAMILY)	F:GO:0016491	F:oxidoreductase activity					TRINITY_DN185677_c0_g1_i1	251	5	L0AVJ0_THEEQUncharacterized protein OS=Theileria equi strain WA OX=1537102 GN=BEWA_024140 PE=4 SV=1	2.76431e-13	56.77	1	C:GO:0016021	C:integral component of membrane			mobidb-lite (MOBIDB_LITE)
TRINITY_DN1000_c1_g1_i2	A0A224YTS8_9ACARMitochondrial/plastidial beta ketoacyl acp reductase OS=Rhipicephalus zambeziensis OX=60191 PE=4 SV=1	3102	5	1.80578e-158	96.47	15	P:GO:0006633; P:GO:0006703; P:GO:0008209; P:GO:0051290; P:GO:0055114; F:GO:0003857; F:GO:0004303; F:GO:0016491; F:GO:0047025; F:GO:0047035; F:GO:0070404; C:GO:0005623; C:GO:0005740; C:GO:0005759; C:GO:0005886	P:fatty acid biosynthetic process; P:estrogen biosynthetic process; P:androgen metabolic process; P:protein heterotetramerization; P:oxidation-reduction process; F:3-hydroxyacyl-CoA dehydrogenase activity; F:estradiol 17-beta-dehydrogenase activity; F:oxidoreductase activity; F:3-oxoacyl-[acyl-carrier-protein] reductase (NADH) activity; F:testosterone dehydrogenase (NAD+) activity; F:NADH binding…	EC:1.1.1.239; EC:1.1.1.35; EC:1.1.1.212; EC:1.1.1.62; EC:1.1.1.51	3-alpha-(17-beta)-hydroxysteroid dehydrogenase (NAD(+)); 3-hydroxyacyl-CoA dehydrogenase; 3-oxoacyl-[acyl-carrier-protein] reductase (NADH); 17-beta-estradiol 17-dehydrogenase; 3(or 17)-beta-hydroxysteroid dehydrogenase	IPR002347 (PRINTS); IPR002347 (PRINTS); G3DSA:3.40.50.720 (GENE3D); PF13561 (PFAM); PTHR42760 (PANTHER); PTHR42760:SF83 (PANTHER); IPR020904 (PROSITE_PATTERNS); IPR036291 (SUPERFAMILY)	F:GO:0016491	F:oxidoreductase activity					TRINITY_DN71813_c0_g2_i1	522	5	L0AVL2_THEEQUncharacterized protein OS=Theileria equi strain WA OX=1537102 GN=BEWA_021310 PE=4 SV=1	2.57151e-19	50.52	1	C:GO:0016021	C:integral component of membrane			no IPS match
TRINITY_DN1000_c1_g1_i3	A0A224YTS8_9ACARMitochondrial/plastidial beta ketoacyl acp reductase OS=Rhipicephalus zambeziensis OX=60191 PE=4 SV=1	2046	5	7.73497e-163	96.47	15	P:GO:0006633; P:GO:0006703; P:GO:0008209; P:GO:0051290; P:GO:0055114; F:GO:0003857; F:GO:0004303; F:GO:0016491; F:GO:0047025; F:GO:0047035; F:GO:0070404; C:GO:0005623; C:GO:0005740; C:GO:0005759; C:GO:0005886	P:fatty acid biosynthetic process; P:estrogen biosynthetic process; P:androgen metabolic process; P:protein heterotetramerization; P:oxidation-reduction process; F:3-hydroxyacyl-CoA dehydrogenase activity; F:estradiol 17-beta-dehydrogenase activity; F:oxidoreductase activity; F:3-oxoacyl-[acyl-carrier-protein] reductase (NADH) activity; F:testosterone dehydrogenase (NAD+) activity; F:NADH binding…	EC:1.1.1.239; EC:1.1.1.35; EC:1.1.1.212; EC:1.1.1.62; EC:1.1.1.51	3-alpha-(17-beta)-hydroxysteroid dehydrogenase (NAD(+)); 3-hydroxyacyl-CoA dehydrogenase; 3-oxoacyl-[acyl-carrier-protein] reductase (NADH); 17-beta-estradiol 17-dehydrogenase; 3(or 17)-beta-hydroxysteroid dehydrogenase	IPR002347 (PRINTS); IPR002347 (PRINTS); G3DSA:3.40.50.720 (GENE3D); PF13561 (PFAM); PTHR42760 (PANTHER); PTHR42760:SF83 (PANTHER); IPR020904 (PROSITE_PATTERNS); IPR036291 (SUPERFAMILY)	F:GO:0016491	F:oxidoreductase activity					TRINITY_DN6302_c0_g1_i1	1580	1	L0AVM2_THEEQUncharacterized protein OS=Theileria equi strain WA OX=1537102 GN=BEWA_021410 PE=4 SV=1	0	79.76	1	C:GO:0016021	C:integral component of membrane			no IPS match
TRINITY_DN1000_c1_g1_i4	A0A224YTS8_9ACARMitochondrial/plastidial beta ketoacyl acp reductase OS=Rhipicephalus zambeziensis OX=60191 PE=4 SV=1	4049	5	1.94464e-155	96.47	15	P:GO:0006633; P:GO:0006703; P:GO:0008209; P:GO:0051290; P:GO:0055114; F:GO:0003857; F:GO:0004303; F:GO:0016491; F:GO:0047025; F:GO:0047035; F:GO:0070404; C:GO:0005623; C:GO:0005740; C:GO:0005759; C:GO:0005886	P:fatty acid biosynthetic process; P:estrogen biosynthetic process; P:androgen metabolic process; P:protein heterotetramerization; P:oxidation-reduction process; F:3-hydroxyacyl-CoA dehydrogenase activity; F:estradiol 17-beta-dehydrogenase activity; F:oxidoreductase activity; F:3-oxoacyl-[acyl-carrier-protein] reductase (NADH) activity; F:testosterone dehydrogenase (NAD+) activity; F:NADH binding…	EC:1.1.1.239; EC:1.1.1.35; EC:1.1.1.212; EC:1.1.1.62; EC:1.1.1.51	3-alpha-(17-beta)-hydroxysteroid dehydrogenase (NAD(+)); 3-hydroxyacyl-CoA dehydrogenase; 3-oxoacyl-[acyl-carrier-protein] reductase (NADH); 17-beta-estradiol 17-dehydrogenase; 3(or 17)-beta-hydroxysteroid dehydrogenase	IPR002347 (PRINTS); IPR002347 (PRINTS); G3DSA:3.40.50.720 (GENE3D); PF13561 (PFAM); PTHR42760 (PANTHER); PTHR42760:SF83 (PANTHER); IPR020904 (PROSITE_PATTERNS); IPR036291 (SUPERFAMILY)	F:GO:0016491	F:oxidoreductase activity					TRINITY_DN6302_c0_g1_i2	1613	1	L0AVM2_THEEQUncharacterized protein OS=Theileria equi strain WA OX=1537102 GN=BEWA_021410 PE=4 SV=1	0	77.7	1	C:GO:0016021	C:integral component of membrane			no IPS match
TRINITY_DN1000_c1_g1_i5	---NA---	216	0	0	0	0	0	0	0	0	no IPS match	no IPS match	no IPS match					TRINITY_DN103116_c0_g1_i1	525	5	L0AVM9_THEEQUncharacterized protein OS=Theileria equi strain WA OX=1537102 GN=BEWA_024540 PE=4 SV=1	5.92914e-19	51.65	1	C:GO:0016021	C:integral component of membrane			Coil (COILS)
TRINITY_DN1000_c1_g1_i6	A0A224YTS8_9ACARMitochondrial/plastidial beta ketoacyl acp reductase OS=Rhipicephalus zambeziensis OX=60191 PE=4 SV=1	3075	5	1.43853e-158	96.47	15	P:GO:0006633; P:GO:0006703; P:GO:0008209; P:GO:0051290; P:GO:0055114; F:GO:0003857; F:GO:0004303; F:GO:0016491; F:GO:0047025; F:GO:0047035; F:GO:0070404; C:GO:0005623; C:GO:0005740; C:GO:0005759; C:GO:0005886	P:fatty acid biosynthetic process; P:estrogen biosynthetic process; P:androgen metabolic process; P:protein heterotetramerization; P:oxidation-reduction process; F:3-hydroxyacyl-CoA dehydrogenase activity; F:estradiol 17-beta-dehydrogenase activity; F:oxidoreductase activity; F:3-oxoacyl-[acyl-carrier-protein] reductase (NADH) activity; F:testosterone dehydrogenase (NAD+) activity; F:NADH binding…	EC:1.1.1.239; EC:1.1.1.35; EC:1.1.1.212; EC:1.1.1.62; EC:1.1.1.51	3-alpha-(17-beta)-hydroxysteroid dehydrogenase (NAD(+)); 3-hydroxyacyl-CoA dehydrogenase; 3-oxoacyl-[acyl-carrier-protein] reductase (NADH); 17-beta-estradiol 17-dehydrogenase; 3(or 17)-beta-hydroxysteroid dehydrogenase	IPR002347 (PRINTS); IPR002347 (PRINTS); G3DSA:3.40.50.720 (GENE3D); PF13561 (PFAM); PTHR42760 (PANTHER); PTHR42760:SF83 (PANTHER); IPR020904 (PROSITE_PATTERNS); IPR036291 (SUPERFAMILY)	F:GO:0016491	F:oxidoreductase activity					TRINITY_DN39403_c0_g1_i5	1846	1	L0AVP1_THEEQUncharacterized protein OS=Theileria equi strain WA OX=1537102 GN=BEWA_025260 PE=4 SV=1	1.06672e-122	82.51	1	C:GO:0016021	C:integral component of membrane			no IPS match
TRINITY_DN1000_c1_g1_i7	A0A224YTS8_9ACARMitochondrial/plastidial beta ketoacyl acp reductase OS=Rhipicephalus zambeziensis OX=60191 PE=4 SV=1	2189	5	3.40401e-162	96.47	15	P:GO:0006633; P:GO:0006703; P:GO:0008209; P:GO:0051290; P:GO:0055114; F:GO:0003857; F:GO:0004303; F:GO:0016491; F:GO:0047025; F:GO:0047035; F:GO:0070404; C:GO:0005623; C:GO:0005740; C:GO:0005759; C:GO:0005886	P:fatty acid biosynthetic process; P:estrogen biosynthetic process; P:androgen metabolic process; P:protein heterotetramerization; P:oxidation-reduction process; F:3-hydroxyacyl-CoA dehydrogenase activity; F:estradiol 17-beta-dehydrogenase activity; F:oxidoreductase activity; F:3-oxoacyl-[acyl-carrier-protein] reductase (NADH) activity; F:testosterone dehydrogenase (NAD+) activity; F:NADH binding…	EC:1.1.1.239; EC:1.1.1.35; EC:1.1.1.212; EC:1.1.1.62; EC:1.1.1.51	3-alpha-(17-beta)-hydroxysteroid dehydrogenase (NAD(+)); 3-hydroxyacyl-CoA dehydrogenase; 3-oxoacyl-[acyl-carrier-protein] reductase (NADH); 17-beta-estradiol 17-dehydrogenase; 3(or 17)-beta-hydroxysteroid dehydrogenase	IPR002347 (PRINTS); IPR002347 (PRINTS); G3DSA:3.40.50.720 (GENE3D); PF13561 (PFAM); PTHR42760 (PANTHER); PTHR42760:SF83 (PANTHER); IPR020904 (PROSITE_PATTERNS); IPR036291 (SUPERFAMILY)	F:GO:0016491	F:oxidoreductase activity					TRINITY_DN39403_c0_g1_i6	1914	1	A0A3B0MMG0_THEANCytidylyltransferase family, putative OS=Theileria annulata OX=5874 GN=TAT_000146300 PE=4 SV=1	1.0423e-125	79.93	1	C:GO:0016021	C:integral component of membrane			no IPS match
TRINITY_DN1000_c1_g1_i8	A0A224YTS8_9ACARMitochondrial/plastidial beta ketoacyl acp reductase OS=Rhipicephalus zambeziensis OX=60191 PE=4 SV=1	1993	5	4.33574e-163	96.47	15	P:GO:0006633; P:GO:0006703; P:GO:0008209; P:GO:0051290; P:GO:0055114; F:GO:0003857; F:GO:0004303; F:GO:0016491; F:GO:0047025; F:GO:0047035; F:GO:0070404; C:GO:0005623; C:GO:0005740; C:GO:0005759; C:GO:0005886	P:fatty acid biosynthetic process; P:estrogen biosynthetic process; P:androgen metabolic process; P:protein heterotetramerization; P:oxidation-reduction process; F:3-hydroxyacyl-CoA dehydrogenase activity; F:estradiol 17-beta-dehydrogenase activity; F:oxidoreductase activity; F:3-oxoacyl-[acyl-carrier-protein] reductase (NADH) activity; F:testosterone dehydrogenase (NAD+) activity; F:NADH binding…	EC:1.1.1.239; EC:1.1.1.35; EC:1.1.1.212; EC:1.1.1.62; EC:1.1.1.51	3-alpha-(17-beta)-hydroxysteroid dehydrogenase (NAD(+)); 3-hydroxyacyl-CoA dehydrogenase; 3-oxoacyl-[acyl-carrier-protein] reductase (NADH); 17-beta-estradiol 17-dehydrogenase; 3(or 17)-beta-hydroxysteroid dehydrogenase	IPR002347 (PRINTS); IPR002347 (PRINTS); G3DSA:3.40.50.720 (GENE3D); PF13561 (PFAM); PTHR42760 (PANTHER); PTHR42760:SF83 (PANTHER); IPR020904 (PROSITE_PATTERNS); IPR036291 (SUPERFAMILY)	F:GO:0016491	F:oxidoreductase activity					TRINITY_DN39403_c0_g1_i1	885	1	Q4UF59_THEANG_PROTEIN_RECEP_F1_2 domain-containing protein OS=Theileria annulata OX=5874 GN=TA14655 PE=4 SV=1	5.70884e-38	59.65	1	C:GO:0016021	C:integral component of membrane			no IPS match
TRINITY_DN1000_c1_g1_i9	A0A224YTS8_9ACARMitochondrial/plastidial beta ketoacyl acp reductase OS=Rhipicephalus zambeziensis OX=60191 PE=4 SV=1	2455	5	5.00724e-161	96.47	15	P:GO:0006633; P:GO:0006703; P:GO:0008209; P:GO:0051290; P:GO:0055114; F:GO:0003857; F:GO:0004303; F:GO:0016491; F:GO:0047025; F:GO:0047035; F:GO:0070404; C:GO:0005623; C:GO:0005740; C:GO:0005759; C:GO:0005886	P:fatty acid biosynthetic process; P:estrogen biosynthetic process; P:androgen metabolic process; P:protein heterotetramerization; P:oxidation-reduction process; F:3-hydroxyacyl-CoA dehydrogenase activity; F:estradiol 17-beta-dehydrogenase activity; F:oxidoreductase activity; F:3-oxoacyl-[acyl-carrier-protein] reductase (NADH) activity; F:testosterone dehydrogenase (NAD+) activity; F:NADH binding…	EC:1.1.1.239; EC:1.1.1.35; EC:1.1.1.212; EC:1.1.1.62; EC:1.1.1.51	3-alpha-(17-beta)-hydroxysteroid dehydrogenase (NAD(+)); 3-hydroxyacyl-CoA dehydrogenase; 3-oxoacyl-[acyl-carrier-protein] reductase (NADH); 17-beta-estradiol 17-dehydrogenase; 3(or 17)-beta-hydroxysteroid dehydrogenase	IPR002347 (PRINTS); IPR002347 (PRINTS); G3DSA:3.40.50.720 (GENE3D); PF13561 (PFAM); PTHR42760 (PANTHER); PTHR42760:SF83 (PANTHER); IPR020904 (PROSITE_PATTERNS); IPR036291 (SUPERFAMILY)	F:GO:0016491	F:oxidoreductase activity					TRINITY_DN39403_c0_g1_i2	1811	1	L0AVP1_THEEQUncharacterized protein OS=Theileria equi strain WA OX=1537102 GN=BEWA_025260 PE=4 SV=1	8.11444e-157	80.97	1	C:GO:0016021	C:integral component of membrane			IPR032974 (PANTHER)
TRINITY_DN1000_c12_g1_i1	L7MMY9_9ACARPutative secreted peptide (Fragment) OS=Rhipicephalus pulchellus OX=72859 PE=2 SV=1	170	5	6.94145e-09	80.12	1	C:GO:0016021	C:integral component of membrane	0	0	no IPS match	no IPS match	no IPS match					TRINITY_DN39403_c0_g1_i3	1845	1	Q4UF59_THEANG_PROTEIN_RECEP_F1_2 domain-containing protein OS=Theileria annulata OX=5874 GN=TA14655 PE=4 SV=1	3.55584e-147	81.08	1	C:GO:0016021	C:integral component of membrane			IPR032974 (PANTHER)
TRINITY_DN1000_c12_g1_i2	A0A224YT63_9ACARUncharacterized protein OS=Rhipicephalus zambeziensis OX=60191 PE=4 SV=1	232	5	1.27683e-10	85.11	0	0	0	0	0	no IPS match	no IPS match	no IPS match					TRINITY_DN165884_c0_g1_i1	2191	5	Q4UJ64_THEANSfiI-subtelomeric related protein family member, putative OS=Theileria annulata OX=5874 GN=TA17505 PE=4 SV=1	4.35501e-73	46.23	1	C:GO:0016021	C:integral component of membrane			IPR007480 (PFAM)
TRINITY_DN1000_c12_g1_i3	---NA---	164	0	0	0	0	0	0	0	0	no IPS match	no IPS match	no IPS match					TRINITY_DN48908_c0_g1_i1	869	1	Q4UEH1_THEAN(SNARE-interacting) vesicle transport protein, putative OS=Theileria annulata OX=5874 GN=TA13335 PE=4 SV=1	4.70697e-80	98.33	1	C:GO:0016021	C:integral component of membrane			G3DSA:1.20.5.110 (GENE3D); PTHR21230 (PANTHER); cd15862 (CDD); SSF58038 (SUPERFAMILY)
TRINITY_DN1000_c12_g1_i4	A0A224YT63_9ACARUncharacterized protein OS=Rhipicephalus zambeziensis OX=60191 PE=4 SV=1	258	5	9.13047e-11	84.59	0	0	0	0	0	no IPS match	no IPS match	no IPS match					TRINITY_DN133496_c0_g1_i1	1783	1	L0AVW6_THEEQUncharacterized protein OS=Theileria equi strain WA OX=1537102 GN=BEWA_018790 PE=4 SV=1	0	81.84	1	C:GO:0016021	C:integral component of membrane			no IPS match
TRINITY_DN1000_c12_g1_i5	A0A224YWD2_9ACARUncharacterized protein (Fragment) OS=Rhipicephalus zambeziensis OX=60191 PE=4 SV=1	250	5	1.69311e-10	84.95	0	0	0	0	0	no IPS match	no IPS match	no IPS match					TRINITY_DN124787_c0_g1_i1	250	1	L0AVX9_THEEQMembrane protein, putative OS=Theileria equi strain WA OX=1537102 GN=BEWA_022260 PE=4 SV=1	6.78778e-10	85.71	1	C:GO:0016021	C:integral component of membrane			no IPS match
TRINITY_DN1000_c12_g1_i6	---NA---	233	0	0	0	0	0	0	0	0	no IPS match	no IPS match	no IPS match					TRINITY_DN64255_c0_g1_i1	1684	5	A0A3B0NGS4_THEANIntegral membrane protein, putative OS=Theileria annulata OX=5874 GN=TAT_000273200 PE=4 SV=1	0	65.7	1	C:GO:0016021	C:integral component of membrane			no IPS match
TRINITY_DN1000_c18_g1_i1	A0A224YWD2_9ACARUncharacterized protein (Fragment) OS=Rhipicephalus zambeziensis OX=60191 PE=4 SV=1	207	3	4.4097e-05	88.24	0	0	0	0	0	no IPS match	no IPS match	no IPS match					TRINITY_DN170729_c0_g1_i1	309	4	L0AW33_THEEQUncharacterized protein OS=Theileria equi strain WA OX=1537102 GN=BEWA_020880 PE=4 SV=1	1.00587e-05	57.64	1	C:GO:0016021	C:integral component of membrane			no IPS match
TRINITY_DN1000_c2_g1_i1	---NA---	297	0	0	0	0	0	0	0	0	no IPS match	no IPS match	no IPS match					TRINITY_DN75895_c0_g1_i1	343	5	L0AW39_THEEQUncharacterized protein OS=Theileria equi strain WA OX=1537102 GN=BEWA_026140 PE=4 SV=1	6.51178e-21	59.06	1	C:GO:0016021	C:integral component of membrane			mobidb-lite (MOBIDB_LITE)
TRINITY_DN1000_c20_g1_i1	L7MC53_9ACARPutative secreted peptide OS=Rhipicephalus pulchellus OX=72859 PE=2 SV=1	184	5	7.27759e-14	83.16	1	C:GO:0016021	C:integral component of membrane	0	0	no IPS match	no IPS match	no IPS match					TRINITY_DN15264_c0_g4_i2	1563	5	L0AW49_THEEQANK_REP_REGION domain-containing protein OS=Theileria equi strain WA OX=1537102 GN=BEWA_026240 PE=4 SV=1	2.68523e-38	47.5	1	C:GO:0016021	C:integral component of membrane			no IPS match
TRINITY_DN1000_c20_g1_i2	L7MC53_9ACARPutative secreted peptide OS=Rhipicephalus pulchellus OX=72859 PE=2 SV=1	156	5	1.10017e-15	82.93	0	0	0	0	0	no IPS match	no IPS match	no IPS match					TRINITY_DN15264_c1_g1_i1	343	5	L0AW49_THEEQANK_REP_REGION domain-containing protein OS=Theileria equi strain WA OX=1537102 GN=BEWA_026240 PE=4 SV=1	1.39776e-24	57.08	1	C:GO:0016021	C:integral component of membrane			no IPS match
TRINITY_DN1000_c22_g1_i1	---NA---	173	0	0	0	0	0	0	0	0	no IPS match	no IPS match	no IPS match					TRINITY_DN173328_c0_g1_i1	291	5	L0AW49_THEEQANK_REP_REGION domain-containing protein OS=Theileria equi strain WA OX=1537102 GN=BEWA_026240 PE=4 SV=1	7.23255e-26	63.69	1	C:GO:0016021	C:integral component of membrane			no IPS match
TRINITY_DN10000_c0_g1_i1	A0A131YQT2_RHIAPSingle-strand DNA-binding protein OS=Rhipicephalus appendiculatus OX=34631 PE=3 SV=1	3295	5	5.54739e-94	86.47	11	P:GO:0006260; P:GO:0006264; P:GO:0006281; P:GO:0006310; P:GO:0032042; F:GO:0003697; C:GO:0000262; C:GO:0005623	P:DNA replication; P:mitochondrial DNA replication; P:DNA repair; P:DNA recombination; P:mitochondrial DNA metabolic process; F:single-stranded DNA binding; C:mitochondrial chromosome; C:obsolete cell	0	0	PIRSF002070 (PIRSF); G3DSA:2.40.50.140 (GENE3D); IPR000424 (PFAM); IPR011344 (TIGRFAM); PTHR10302:SF14 (PANTHER); IPR011344 (PANTHER); IPR000424 (PROSITE_PROFILES); IPR011344 (HAMAP); IPR000424 (CDD); IPR012340 (SUPERFAMILY)	P:GO:0006260; F:GO:0003697	P:DNA replication; F:single-stranded DNA binding					TRINITY_DN4350_c0_g2_i1	3474	2	L0AW52_THEEQUncharacterized protein OS=Theileria equi strain WA OX=1537102 GN=BEWA_019750 PE=4 SV=1	0	66.07	1	C:GO:0016021	C:integral component of membrane			IPR010297 (PFAM); mobidb-lite (MOBIDB_LITE); PTHR36513 (PANTHER)
TRINITY_DN10000_c1_g1_i11	L7MFA7_9ACARPutative tick transposon (Fragment) OS=Rhipicephalus pulchellus OX=72859 PE=2 SV=1	4750	5	0	86.25	5	P:GO:0006508; P:GO:0015074; F:GO:0003676; F:GO:0004190; C:GO:0016021	P:proteolysis; P:DNA integration; F:nucleic acid binding; F:aspartic-type endopeptidase activity; C:integral component of membrane	EC:3.4.99; EC:3.4.23.1; EC:3.4.23; EC:3.4.23.32; EC:3.4.23.43; EC:3.4.23.20; EC:3.4.23.25; EC:3.4.23.36; EC:3.4.23.4; EC:3.4.23.35; EC:3.4.23.5; EC:3.4.23.34; EC:3.4.23.15	Acting on peptide bonds (peptidases); Pepsin A; Acting on peptide bonds (peptidases); Scytalidopepsin B; Prepilin peptidase; Penicillopepsin; Saccharopepsin; Signal peptidase II; Chymosin; Barrierpepsin; Cathepsin D; Cathepsin E; Renin	G3DSA:1.10.340.70 (GENE3D); IPR041588 (PFAM); IPR041373 (PFAM); IPR001584 (PFAM); G3DSA:3.10.20.370 (GENE3D); IPR036397 (G3DSA:3.30.420.GENE3D); PTHR24559 (PANTHER); PTHR24559:SF275 (PANTHER); IPR001584 (PROSITE_PROFILES); cd09274 (CDD); IPR012337 (SUPERFAMILY); SSF56672 (SUPERFAMILY)	P:GO:0015074; F:GO:0003676	P:DNA integration; F:nucleic acid binding					TRINITY_DN4350_c0_g2_i2	3508	2	L0AW52_THEEQUncharacterized protein OS=Theileria equi strain WA OX=1537102 GN=BEWA_019750 PE=4 SV=1	0	67.51	1	C:GO:0016021	C:integral component of membrane			IPR010297 (PFAM); PTHR36513 (PANTHER)
TRINITY_DN10000_c1_g1_i12	A0A224ZBL8_9ACARVesicle coat complex copii subunit sec31 (Fragment) OS=Rhipicephalus zambeziensis OX=60191 PE=4 SV=1	997	5	4.95964e-85	66.13	2	F:GO:0003676; F:GO:0008270	F:nucleic acid binding; F:zinc ion binding	0	0	mobidb-lite (MOBIDB_LITE); PTHR33194 (PANTHER); PTHR33194:SF4 (PANTHER)	no GO terms	no GO terms					TRINITY_DN166376_c0_g1_i1	472	5	L0AW54_THEEQUncharacterized protein OS=Theileria equi strain WA OX=1537102 GN=BEWA_023060 PE=4 SV=1	2.20612e-46	58.96	1	C:GO:0016021	C:integral component of membrane			no IPS match
TRINITY_DN10000_c1_g1_i13	A0A224ZBL8_9ACARVesicle coat complex copii subunit sec31 (Fragment) OS=Rhipicephalus zambeziensis OX=60191 PE=4 SV=1	1845	5	2.00539e-81	66.13	2	F:GO:0003676; F:GO:0008270	F:nucleic acid binding; F:zinc ion binding	0	0	mobidb-lite (MOBIDB_LITE); PTHR33194 (PANTHER); PTHR33194:SF4 (PANTHER)	no GO terms	no GO terms					TRINITY_DN143955_c0_g1_i1	246	1	L0AW54_THEEQUncharacterized protein OS=Theileria equi strain WA OX=1537102 GN=BEWA_023060 PE=4 SV=1	9.96259e-33	81.48	1	C:GO:0016021	C:integral component of membrane			no IPS match
TRINITY_DN10000_c1_g1_i14	L7MFA7_9ACARPutative tick transposon (Fragment) OS=Rhipicephalus pulchellus OX=72859 PE=2 SV=1	4750	5	0	85.53	5	P:GO:0006508; P:GO:0015074; F:GO:0003676; F:GO:0004190; C:GO:0016021	P:proteolysis; P:DNA integration; F:nucleic acid binding; F:aspartic-type endopeptidase activity; C:integral component of membrane	EC:3.4.99; EC:3.4.23.1; EC:3.4.23; EC:3.4.23.32; EC:3.4.23.43; EC:3.4.23.20; EC:3.4.23.25; EC:3.4.23.36; EC:3.4.23.4; EC:3.4.23.35; EC:3.4.23.5; EC:3.4.23.34; EC:3.4.23.15	Acting on peptide bonds (peptidases); Pepsin A; Acting on peptide bonds (peptidases); Scytalidopepsin B; Prepilin peptidase; Penicillopepsin; Saccharopepsin; Signal peptidase II; Chymosin; Barrierpepsin; Cathepsin D; Cathepsin E; Renin	IPR041373 (PFAM); IPR041588 (PFAM); IPR001584 (PFAM); IPR036397 (G3DSA:3.30.420.GENE3D); G3DSA:1.10.340.70 (GENE3D); G3DSA:3.30.70.270 (GENE3D); G3DSA:3.10.20.370 (GENE3D); PTHR24559 (PANTHER); PTHR24559:SF275 (PANTHER); IPR001584 (PROSITE_PROFILES); cd09274 (CDD); IPR012337 (SUPERFAMILY); SSF56672 (SUPERFAMILY)	P:GO:0015074; F:GO:0003676	P:DNA integration; F:nucleic acid binding					TRINITY_DN237874_c0_g1_i1	235	5	L0AW54_THEEQUncharacterized protein OS=Theileria equi strain WA OX=1537102 GN=BEWA_023060 PE=4 SV=1	1.07991e-10	57.04	1	C:GO:0016021	C:integral component of membrane			no IPS match
TRINITY_DN10000_c1_g1_i4	L7MFA7_9ACARPutative tick transposon (Fragment) OS=Rhipicephalus pulchellus OX=72859 PE=2 SV=1	4750	5	0	85.26	5	P:GO:0006508; P:GO:0015074; F:GO:0003676; F:GO:0004190; C:GO:0016021	P:proteolysis; P:DNA integration; F:nucleic acid binding; F:aspartic-type endopeptidase activity; C:integral component of membrane	EC:3.4.99; EC:3.4.23.1; EC:3.4.23; EC:3.4.23.32; EC:3.4.23.43; EC:3.4.23.20; EC:3.4.23.25; EC:3.4.23.36; EC:3.4.23.4; EC:3.4.23.35; EC:3.4.23.5; EC:3.4.23.34; EC:3.4.23.15	Acting on peptide bonds (peptidases); Pepsin A; Acting on peptide bonds (peptidases); Scytalidopepsin B; Prepilin peptidase; Penicillopepsin; Saccharopepsin; Signal peptidase II; Chymosin; Barrierpepsin; Cathepsin D; Cathepsin E; Renin	G3DSA:3.10.20.370 (GENE3D); IPR001584 (PFAM); IPR036397 (G3DSA:3.30.420.GENE3D); G3DSA:3.30.70.270 (GENE3D); IPR041588 (PFAM); G3DSA:1.10.340.70 (GENE3D); IPR041373 (PFAM); PTHR24559:SF275 (PANTHER); PTHR24559 (PANTHER); IPR001584 (PROSITE_PROFILES); cd09274 (CDD); IPR012337 (SUPERFAMILY); SSF56672 (SUPERFAMILY)	P:GO:0015074; F:GO:0003676	P:DNA integration; F:nucleic acid binding					TRINITY_DN3575_c0_g3_i1	375	5	Q4UFH9_THEANTpr-related protein family member, putative OS=Theileria annulata OX=5874 GN=TA15445 PE=4 SV=1	3.08308e-19	73.85	1	C:GO:0016021	C:integral component of membrane			no IPS match
TRINITY_DN10000_c1_g1_i6	L7LVQ9_9ACARPutative tick transposon OS=Rhipicephalus pulchellus OX=72859 PE=2 SV=1	1445	5	7.33531e-148	79.49	5	P:GO:0006508; P:GO:0015074; F:GO:0003676; F:GO:0004190; C:GO:0016021	P:proteolysis; P:DNA integration; F:nucleic acid binding; F:aspartic-type endopeptidase activity; C:integral component of membrane	EC:3.4.99; EC:3.4.23.1; EC:3.4.23; EC:3.4.23.32; EC:3.4.23.43; EC:3.4.23.20; EC:3.4.23.25; EC:3.4.23.36; EC:3.4.23.4; EC:3.4.23.35; EC:3.4.23.5; EC:3.4.23.34; EC:3.4.23.15	Acting on peptide bonds (peptidases); Pepsin A; Acting on peptide bonds (peptidases); Scytalidopepsin B; Prepilin peptidase; Penicillopepsin; Saccharopepsin; Signal peptidase II; Chymosin; Barrierpepsin; Cathepsin D; Cathepsin E; Renin	IPR036397 (G3DSA:3.30.420.GENE3D); IPR041588 (PFAM); IPR001584 (PFAM); G3DSA:1.10.340.70 (GENE3D); PTHR24559 (PANTHER); PTHR24559:SF275 (PANTHER); IPR001584 (PROSITE_PROFILES); IPR012337 (SUPERFAMILY)	P:GO:0015074; F:GO:0003676	P:DNA integration; F:nucleic acid binding					TRINITY_DN245920_c0_g1_i1	360	5	L0AW78_THEEQSignal peptide-containing protein OS=Theileria equi strain WA OX=1537102 GN=BEWA_027010 PE=4 SV=1	4.79344e-48	65.6	1	C:GO:0016021	C:integral component of membrane			no IPS match
TRINITY_DN10000_c1_g1_i9	L7MFA7_9ACARPutative tick transposon (Fragment) OS=Rhipicephalus pulchellus OX=72859 PE=2 SV=1	838	5	5.14436e-114	89.86	2	P:GO:0015074; F:GO:0003676	P:DNA integration; F:nucleic acid binding	0	0	G3DSA:3.10.20.370 (GENE3D); G3DSA:3.30.70.270 (GENE3D); IPR041373 (PFAM); PTHR24559 (PANTHER); PTHR24559:SF275 (PANTHER); cd09274 (CDD); SSF56672 (SUPERFAMILY)	no GO terms	no GO terms					TRINITY_DN5608_c0_g1_i12	2568	5	L0AW78_THEEQSignal peptide-containing protein OS=Theileria equi strain WA OX=1537102 GN=BEWA_027010 PE=4 SV=1	3.08145e-33	54.45	1	C:GO:0016021	C:integral component of membrane			Coil (COILS)
TRINITY_DN10000_c1_g2_i1	L7MFA7_9ACARPutative tick transposon (Fragment) OS=Rhipicephalus pulchellus OX=72859 PE=2 SV=1	277	5	2.03143e-46	85.16	5	P:GO:0006508; P:GO:0015074; F:GO:0003676; F:GO:0004190; C:GO:0016021	P:proteolysis; P:DNA integration; F:nucleic acid binding; F:aspartic-type endopeptidase activity; C:integral component of membrane	EC:3.4.99; EC:3.4.23.1; EC:3.4.23; EC:3.4.23.32; EC:3.4.23.43; EC:3.4.23.20; EC:3.4.23.25; EC:3.4.23.36; EC:3.4.23.4; EC:3.4.23.35; EC:3.4.23.5; EC:3.4.23.34; EC:3.4.23.15	Acting on peptide bonds (peptidases); Pepsin A; Acting on peptide bonds (peptidases); Scytalidopepsin B; Prepilin peptidase; Penicillopepsin; Saccharopepsin; Signal peptidase II; Chymosin; Barrierpepsin; Cathepsin D; Cathepsin E; Renin	no IPS match	no IPS match	no IPS match					TRINITY_DN5608_c0_g1_i10	2677	5	L0AW78_THEEQSignal peptide-containing protein OS=Theileria equi strain WA OX=1537102 GN=BEWA_027010 PE=4 SV=1	3.25812e-33	54.45	1	C:GO:0016021	C:integral component of membrane			Coil (COILS)
TRINITY_DN10000_c2_g1_i2	L7MFA7_9ACARPutative tick transposon (Fragment) OS=Rhipicephalus pulchellus OX=72859 PE=2 SV=1	924	5	1.58019e-39	82.44	2	P:GO:0015074; F:GO:0003676	P:DNA integration; F:nucleic acid binding	0	0	G3DSA:3.30.70.270 (GENE3D); IPR041577 (PFAM); G3DSA:3.10.20.370 (GENE3D); SSF56672 (SUPERFAMILY)	no GO terms	no GO terms					TRINITY_DN29755_c0_g2_i2	897	5	L0AW78_THEEQSignal peptide-containing protein OS=Theileria equi strain WA OX=1537102 GN=BEWA_027010 PE=4 SV=1	6.19746e-55	57.57	1	C:GO:0016021	C:integral component of membrane			no IPS match
TRINITY_DN10000_c2_g2_i1	---NA---	178	0	0	0	0	0	0	0	0	no IPS match	no IPS match	no IPS match					TRINITY_DN71677_c0_g1_i1	293	5	L0AW78_THEEQSignal peptide-containing protein OS=Theileria equi strain WA OX=1537102 GN=BEWA_027010 PE=4 SV=1	2.78843e-11	69.33	1	C:GO:0016021	C:integral component of membrane			no IPS match
TRINITY_DN100001_c0_g1_i1	---NA---	176	0	0	0	0	0	0	0	0	no IPS match	no IPS match	no IPS match					TRINITY_DN5164_c1_g3_i2	1937	5	L0AWB7_THEEQUncharacterized protein OS=Theileria equi strain WA OX=1537102 GN=BEWA_026890 PE=4 SV=1	0	67.07	1	C:GO:0016021	C:integral component of membrane			mobidb-lite (MOBIDB_LITE); mobidb-lite (MOBIDB_LITE)
TRINITY_DN100002_c0_g1_i1	---NA---	288	0	0	0	0	0	0	0	0	no IPS match	no IPS match	no IPS match					TRINITY_DN50281_c0_g2_i1	1070	5	L0AWC9_THEEQSignal peptide-containing protein OS=Theileria equi strain WA OX=1537102 GN=BEWA_020610 PE=4 SV=1	4.2569e-07	52.63	1	C:GO:0016021	C:integral component of membrane			no IPS match
TRINITY_DN100003_c0_g1_i1	L7LW83_9ACARPutative tick transposon OS=Rhipicephalus pulchellus OX=72859 PE=2 SV=1	182	5	2.18431e-21	79.92	2	F:GO:0003676; F:GO:0008270	F:nucleic acid binding; F:zinc ion binding	0	0	no IPS match	no IPS match	no IPS match					TRINITY_DN7357_c2_g3_i3	1667	5	L0AWD5_THEEQUncharacterized protein OS=Theileria equi strain WA OX=1537102 GN=BEWA_027310 PE=4 SV=1	1.95191e-08	77.46	1	C:GO:0016021	C:integral component of membrane			no IPS match
TRINITY_DN100005_c0_g1_i1	A0A224Z0X0_9ACARTick transposon OS=Rhipicephalus zambeziensis OX=60191 PE=4 SV=1	480	2	1.08967e-07	82.2	0	0	0	0	0	PS51257 (PROSITE_PROFILES)	no GO terms	no GO terms					TRINITY_DN7357_c2_g3_i4	1440	5	L0AWD5_THEEQUncharacterized protein OS=Theileria equi strain WA OX=1537102 GN=BEWA_027310 PE=4 SV=1	1.53902e-08	77.46	1	C:GO:0016021	C:integral component of membrane			no IPS match
TRINITY_DN100008_c1_g1_i1	---NA---	161	0	0	0	0	0	0	0	0	no IPS match	no IPS match	no IPS match					TRINITY_DN15809_c1_g2_i2	867	5	L0AWD5_THEEQUncharacterized protein OS=Theileria equi strain WA OX=1537102 GN=BEWA_027310 PE=4 SV=1	1.93185e-09	61.1	1	C:GO:0016021	C:integral component of membrane			no IPS match
TRINITY_DN100009_c0_g1_i1	A0A224YFX4_9ACARUncharacterized protein OS=Rhipicephalus zambeziensis OX=60191 PE=4 SV=1	281	2	3.00316e-07	59.18	1	C:GO:0016021	C:integral component of membrane	0	0	no IPS match	no IPS match	no IPS match					TRINITY_DN18405_c1_g5_i1	377	5	L0AWD5_THEEQUncharacterized protein OS=Theileria equi strain WA OX=1537102 GN=BEWA_027310 PE=4 SV=1	7.462e-12	56.69	1	C:GO:0016021	C:integral component of membrane			no IPS match
TRINITY_DN10001_c0_g1_i1	---NA---	444	0	0	0	0	0	0	0	0	mobidb-lite (MOBIDB_LITE); mobidb-lite (MOBIDB_LITE)	no GO terms	no GO terms					TRINITY_DN63829_c0_g2_i1	245	5	L0AWD5_THEEQUncharacterized protein OS=Theileria equi strain WA OX=1537102 GN=BEWA_027310 PE=4 SV=1	6.26217e-10	64.68	1	C:GO:0016021	C:integral component of membrane			no IPS match
TRINITY_DN100016_c0_g1_i1	---NA---	260	0	0	0	0	0	0	0	0	no IPS match	no IPS match	no IPS match					TRINITY_DN56004_c0_g1_i1	235	5	L0AWD7_THEEQUncharacterized protein OS=Theileria equi strain WA OX=1537102 GN=BEWA_024120 PE=4 SV=1	2.48259e-27	76.94	1	C:GO:0016021	C:integral component of membrane			no IPS match
TRINITY_DN100017_c0_g1_i1	---NA---	221	0	0	0	0	0	0	0	0	no IPS match	no IPS match	no IPS match					TRINITY_DN31189_c0_g4_i1	862	5	A0A3B0N707_THEANMembrane protein family member, putative OS=Theileria annulata OX=5874 GN=TAT_000194100 PE=4 SV=1	1.5188e-63	65.68	1	C:GO:0016021	C:integral component of membrane			no IPS match
TRINITY_DN10002_c0_g1_i1	L7LW43_9ACARPutative secreted mucin muc17 OS=Rhipicephalus pulchellus OX=72859 PE=2 SV=1	596	5	8.5927e-55	74.36	0	0	0	0	0	no IPS match	no IPS match	no IPS match					TRINITY_DN31189_c0_g1_i4	697	5	L0AWD7_THEEQUncharacterized protein OS=Theileria equi strain WA OX=1537102 GN=BEWA_024120 PE=4 SV=1	1.93262e-48	70.62	1	C:GO:0016021	C:integral component of membrane			no IPS match
TRINITY_DN100024_c0_g1_i1	---NA---	174	0	0	0	0	0	0	0	0	no IPS match	no IPS match	no IPS match					TRINITY_DN31189_c0_g1_i7	737	5	L0AWD7_THEEQUncharacterized protein OS=Theileria equi strain WA OX=1537102 GN=BEWA_024120 PE=4 SV=1	4.01092e-46	69.76	1	C:GO:0016021	C:integral component of membrane			no IPS match
TRINITY_DN100027_c0_g1_i1	A0A224Z125_9ACARTick transposon OS=Rhipicephalus zambeziensis OX=60191 PE=4 SV=1	179	5	6.25589e-12	57.03	0	0	0	0	0	no IPS match	no IPS match	no IPS match					TRINITY_DN31189_c0_g1_i2	725	5	A0A3B0N707_THEANMembrane protein family member, putative OS=Theileria annulata OX=5874 GN=TAT_000194100 PE=4 SV=1	1.19877e-49	73.71	1	C:GO:0016021	C:integral component of membrane			no IPS match
TRINITY_DN100029_c0_g1_i1	---NA---	211	0	0	0	0	0	0	0	0	no IPS match	no IPS match	no IPS match					TRINITY_DN31189_c0_g1_i10	708	5	A0A3B0N707_THEANMembrane protein family member, putative OS=Theileria annulata OX=5874 GN=TAT_000194100 PE=4 SV=1	5.47593e-51	73.09	1	C:GO:0016021	C:integral component of membrane			no IPS match
TRINITY_DN10003_c0_g1_i1	A0A131YU87_RHIAP28 kDa Metastriate family member OS=Rhipicephalus appendiculatus OX=34631 PE=4 SV=1	272	2	9.8638e-06	78.02	2	P:GO:0006508; F:GO:0008237	P:proteolysis; F:metallopeptidase activity	0	0	no IPS match	no IPS match	no IPS match					TRINITY_DN29101_c0_g1_i1	194	5	Q4UBH9_THEANIntegral membrane protein, putative OS=Theileria annulata OX=5874 GN=TA18545 PE=4 SV=1	1.41716e-13	85.15	1	C:GO:0016021	C:integral component of membrane			no IPS match
TRINITY_DN10003_c0_g1_i10	L7MBL2_9ACARPutative secreted peptide OS=Rhipicephalus pulchellus OX=72859 PE=2 SV=1	850	5	3.66405e-17	57.27	2	P:GO:0006508; F:GO:0008237	P:proteolysis; F:metallopeptidase activity	0	0	no IPS match	no IPS match	no IPS match					TRINITY_DN16516_c0_g1_i2	1802	1	L0AWE5_THEEQChorein_N domain-containing protein OS=Theileria equi strain WA OX=1537102 GN=BEWA_027410 PE=4 SV=1	0	89.16	1	C:GO:0016021	C:integral component of membrane			mobidb-lite (MOBIDB_LITE); mobidb-lite (MOBIDB_LITE)
TRINITY_DN10003_c0_g1_i2	A0A131YU87_RHIAP28 kDa Metastriate family member OS=Rhipicephalus appendiculatus OX=34631 PE=4 SV=1	271	2	3.1079e-06	83.9	2	P:GO:0006508; F:GO:0008237	P:proteolysis; F:metallopeptidase activity	0	0	mobidb-lite (MOBIDB_LITE)	no GO terms	no GO terms					TRINITY_DN73733_c0_g1_i1	939	1	L0AWE5_THEEQChorein_N domain-containing protein OS=Theileria equi strain WA OX=1537102 GN=BEWA_027410 PE=4 SV=1	1.48466e-132	87.54	1	C:GO:0016021	C:integral component of membrane			no IPS match
TRINITY_DN10003_c0_g1_i3	A0A131YU87_RHIAP28 kDa Metastriate family member OS=Rhipicephalus appendiculatus OX=34631 PE=4 SV=1	238	1	0.000139006	86.36	0	0	0	0	0	mobidb-lite (MOBIDB_LITE)	no GO terms	no GO terms					TRINITY_DN166226_c0_g1_i1	769	1	L0AWE5_THEEQChorein_N domain-containing protein OS=Theileria equi strain WA OX=1537102 GN=BEWA_027410 PE=4 SV=1	7.95384e-74	66.8	1	C:GO:0016021	C:integral component of membrane			mobidb-lite (MOBIDB_LITE); mobidb-lite (MOBIDB_LITE); mobidb-lite (MOBIDB_LITE)
TRINITY_DN10003_c0_g1_i4	L7MBL2_9ACARPutative secreted peptide OS=Rhipicephalus pulchellus OX=72859 PE=2 SV=1	406	5	1.48715e-29	62.84	2	P:GO:0006508; F:GO:0008237	P:proteolysis; F:metallopeptidase activity	0	0	no IPS match	no IPS match	no IPS match					TRINITY_DN124973_c0_g1_i1	488	1	L0AWE5_THEEQChorein_N domain-containing protein OS=Theileria equi strain WA OX=1537102 GN=BEWA_027410 PE=4 SV=1	8.28714e-69	89.23	1	C:GO:0016021	C:integral component of membrane			no IPS match
TRINITY_DN10003_c0_g1_i6	L7MBL2_9ACARPutative secreted peptide OS=Rhipicephalus pulchellus OX=72859 PE=2 SV=1	700	5	9.90744e-22	57.98	2	P:GO:0006508; F:GO:0008237	P:proteolysis; F:metallopeptidase activity	0	0	no IPS match	no IPS match	no IPS match					TRINITY_DN109929_c0_g1_i1	876	1	L0AWE5_THEEQChorein_N domain-containing protein OS=Theileria equi strain WA OX=1537102 GN=BEWA_027410 PE=4 SV=1	2.96747e-122	90.05	1	C:GO:0016021	C:integral component of membrane			no IPS match
TRINITY_DN10003_c0_g1_i7	A0A224YHR3_9ACARAnti-proliferation factor btg1/tob (Fragment) OS=Rhipicephalus zambeziensis OX=60191 PE=4 SV=1	236	1	7.11371e-07	87.23	0	0	0	0	0	no IPS match	no IPS match	no IPS match					TRINITY_DN174471_c0_g1_i1	316	1	L0AWE5_THEEQChorein_N domain-containing protein OS=Theileria equi strain WA OX=1537102 GN=BEWA_027410 PE=4 SV=1	1.25012e-18	51.92	1	C:GO:0016021	C:integral component of membrane			no IPS match
TRINITY_DN10003_c0_g1_i8	L7MBL2_9ACARPutative secreted peptide OS=Rhipicephalus pulchellus OX=72859 PE=2 SV=1	432	5	6.80383e-30	60.7	2	P:GO:0006508; F:GO:0008237	P:proteolysis; F:metallopeptidase activity	0	0	no IPS match	no IPS match	no IPS match					TRINITY_DN171129_c0_g1_i1	491	1	L0AWE5_THEEQChorein_N domain-containing protein OS=Theileria equi strain WA OX=1537102 GN=BEWA_027410 PE=4 SV=1	5.88673e-83	92.02	1	C:GO:0016021	C:integral component of membrane			no IPS match
TRINITY_DN10003_c0_g1_i9	L7MBL2_9ACARPutative secreted peptide OS=Rhipicephalus pulchellus OX=72859 PE=2 SV=1	222	5	2.43896e-24	69.43	2	P:GO:0006508; F:GO:0008237	P:proteolysis; F:metallopeptidase activity	0	0	no IPS match	no IPS match	no IPS match					TRINITY_DN107175_c0_g1_i1	1060	1	L0AWE5_THEEQChorein_N domain-containing protein OS=Theileria equi strain WA OX=1537102 GN=BEWA_027410 PE=4 SV=1	2.93157e-99	66.86	1	C:GO:0016021	C:integral component of membrane			no IPS match
TRINITY_DN10003_c0_g2_i1	L7MBL2_9ACARPutative secreted peptide OS=Rhipicephalus pulchellus OX=72859 PE=2 SV=1	242	4	1.71582e-05	65.89	2	P:GO:0006508; F:GO:0008237	P:proteolysis; F:metallopeptidase activity	0	0	no IPS match	no IPS match	no IPS match					TRINITY_DN196484_c0_g1_i1	919	1	L0AWE5_THEEQChorein_N domain-containing protein OS=Theileria equi strain WA OX=1537102 GN=BEWA_027410 PE=4 SV=1	2.07367e-149	87.29	1	C:GO:0016021	C:integral component of membrane			no IPS match
TRINITY_DN10003_c0_g3_i1	L7MBL2_9ACARPutative secreted peptide OS=Rhipicephalus pulchellus OX=72859 PE=2 SV=1	186	5	1.04458e-11	63.55	2	P:GO:0006508; F:GO:0008237	P:proteolysis; F:metallopeptidase activity	0	0	no IPS match	no IPS match	no IPS match					TRINITY_DN231359_c0_g1_i1	535	1	L0AWE5_THEEQChorein_N domain-containing protein OS=Theileria equi strain WA OX=1537102 GN=BEWA_027410 PE=4 SV=1	4.21214e-93	88.37	1	C:GO:0016021	C:integral component of membrane			no IPS match
TRINITY_DN100031_c0_g1_i1	---NA---	165	0	0	0	0	0	0	0	0	no IPS match	no IPS match	no IPS match					TRINITY_DN228198_c0_g1_i1	343	1	L0AWE5_THEEQChorein_N domain-containing protein OS=Theileria equi strain WA OX=1537102 GN=BEWA_027410 PE=4 SV=1	5.22684e-30	68.42	1	C:GO:0016021	C:integral component of membrane			mobidb-lite (MOBIDB_LITE)
TRINITY_DN100034_c0_g1_i1	---NA---	155	0	0	0	0	0	0	0	0	no IPS match	no IPS match	no IPS match					TRINITY_DN219064_c0_g1_i1	266	1	L0AWE5_THEEQChorein_N domain-containing protein OS=Theileria equi strain WA OX=1537102 GN=BEWA_027410 PE=4 SV=1	2.24146e-27	98.08	1	C:GO:0016021	C:integral component of membrane			no IPS match
TRINITY_DN100035_c0_g1_i1	---NA---	349	0	0	0	0	0	0	0	0	no IPS match	no IPS match	no IPS match					TRINITY_DN245310_c0_g1_i1	157	1	L0AWE5_THEEQChorein_N domain-containing protein OS=Theileria equi strain WA OX=1537102 GN=BEWA_027410 PE=4 SV=1	3.95067e-28	100	1	C:GO:0016021	C:integral component of membrane			no IPS match
TRINITY_DN100038_c0_g1_i1	---NA---	232	0	0	0	0	0	0	0	0	no IPS match	no IPS match	no IPS match					TRINITY_DN29511_c0_g1_i1	2631	1	L0AWE5_THEEQChorein_N domain-containing protein OS=Theileria equi strain WA OX=1537102 GN=BEWA_027410 PE=4 SV=1	1.67007e-126	57.49	1	C:GO:0016021	C:integral component of membrane			mobidb-lite (MOBIDB_LITE); mobidb-lite (MOBIDB_LITE); mobidb-lite (MOBIDB_LITE); mobidb-lite (MOBIDB_LITE); mobidb-lite (MOBIDB_LITE); mobidb-lite (MOBIDB_LITE)
TRINITY_DN10004_c0_g1_i1	A0A224YA93_9ACARUncharacterized protein (Fragment) OS=Rhipicephalus zambeziensis OX=60191 PE=4 SV=1	2019	5	7.5079e-06	59.31	1	C:GO:0016021	C:integral component of membrane	0	0	no IPS match	no IPS match	no IPS match					TRINITY_DN28722_c0_g1_i1	1205	1	L0AWE5_THEEQChorein_N domain-containing protein OS=Theileria equi strain WA OX=1537102 GN=BEWA_027410 PE=4 SV=1	3.05558e-85	54.98	1	C:GO:0016021	C:integral component of membrane			mobidb-lite (MOBIDB_LITE)
TRINITY_DN100041_c0_g1_i1	---NA---	248	0	0	0	0	0	0	0	0	no IPS match	no IPS match	no IPS match					TRINITY_DN15783_c0_g1_i1	555	1	A0A3B0MNW0_THEANUncharacterized protein OS=Theileria annulata OX=5874 GN=TAT_000137100 PE=4 SV=1	4.23452e-47	89.16	1	C:GO:0016021	C:integral component of membrane			IPR036257 (SUPERFAMILY)
TRINITY_DN100042_c0_g1_i1	A0A224YV60_9ACARO-phosphoseryl-tRNA(Sec) kinase OS=Rhipicephalus zambeziensis OX=60191 PE=4 SV=1	183	3	0.000333558	96.49	2	P:GO:0016310; F:GO:0016301	P:phosphorylation; F:kinase activity	0	0	no IPS match	no IPS match	no IPS match					TRINITY_DN15783_c0_g1_i2	390	1	L0AWF1_THEEQUncharacterized protein OS=Theileria equi strain WA OX=1537102 GN=BEWA_027510 PE=4 SV=1	1.84962e-11	80	1	C:GO:0016021	C:integral component of membrane			mobidb-lite (MOBIDB_LITE); mobidb-lite (MOBIDB_LITE)
TRINITY_DN100043_c0_g1_i1	L0AY23_THEEQMFS domain-containing protein OS=Theileria equi strain WA OX=1537102 GN=BEWA_033080 PE=4 SV=1	219	2	2.13401e-12	66.38	3	P:GO:0006541; P:GO:0055085; C:GO:0005887	P:glutamine metabolic process; P:transmembrane transport; C:integral component of plasma membrane	0	0	no IPS match	no IPS match	no IPS match					TRINITY_DN16467_c0_g2_i1	7946	5	L0AWF2_THEEQSignal peptide-containing protein OS=Theileria equi strain WA OX=1537102 GN=BEWA_024270 PE=4 SV=1	4.13849e-128	74.88	1	C:GO:0016021	C:integral component of membrane			IPR007480 (PFAM); mobidb-lite (MOBIDB_LITE); mobidb-lite (MOBIDB_LITE)
TRINITY_DN100046_c0_g1_i1	---NA---	198	0	0	0	0	0	0	0	0	no IPS match	no IPS match	no IPS match					TRINITY_DN16467_c0_g2_i3	7996	5	L0AWF2_THEEQSignal peptide-containing protein OS=Theileria equi strain WA OX=1537102 GN=BEWA_024270 PE=4 SV=1	4.16727e-128	74.88	1	C:GO:0016021	C:integral component of membrane			IPR007480 (PFAM); mobidb-lite (MOBIDB_LITE); mobidb-lite (MOBIDB_LITE)
TRINITY_DN100048_c0_g1_i1	---NA---	174	0	0	0	0	0	0	0	0	no IPS match	no IPS match	no IPS match					TRINITY_DN16467_c0_g2_i2	8052	5	L0AWF2_THEEQSignal peptide-containing protein OS=Theileria equi strain WA OX=1537102 GN=BEWA_024270 PE=4 SV=1	4.19936e-128	74.88	1	C:GO:0016021	C:integral component of membrane			IPR007480 (PFAM); mobidb-lite (MOBIDB_LITE); mobidb-lite (MOBIDB_LITE)
TRINITY_DN10005_c0_g1_i1	---NA---	206	0	0	0	0	0	0	0	0	mobidb-lite (MOBIDB_LITE)	no GO terms	no GO terms					TRINITY_DN16467_c0_g2_i4	8102	5	L0AWF2_THEEQSignal peptide-containing protein OS=Theileria equi strain WA OX=1537102 GN=BEWA_024270 PE=4 SV=1	4.22635e-128	74.88	1	C:GO:0016021	C:integral component of membrane			IPR007480 (PFAM); mobidb-lite (MOBIDB_LITE); mobidb-lite (MOBIDB_LITE)
TRINITY_DN10005_c0_g1_i2	A0A224YGU7_9ACARUncharacterized protein OS=Rhipicephalus zambeziensis OX=60191 PE=4 SV=1	229	1	1.01626e-06	52	0	0	0	0	0	no IPS match	no IPS match	no IPS match					TRINITY_DN22335_c0_g5_i1	1767	1	A0A3B0MZI4_THEANUncharacterized protein OS=Theileria annulata OX=5874 GN=TAT_000137900 PE=4 SV=1	2.76398e-142	68.59	1	C:GO:0016021	C:integral component of membrane			mobidb-lite (MOBIDB_LITE); mobidb-lite (MOBIDB_LITE); mobidb-lite (MOBIDB_LITE); mobidb-lite (MOBIDB_LITE)
TRINITY_DN10005_c0_g1_i3	---NA---	251	0	0	0	0	0	0	0	0	no IPS match	no IPS match	no IPS match					TRINITY_DN148361_c0_g1_i1	234	5	L0AUL8_THEEQUncharacterized protein OS=Theileria equi strain WA OX=1537102 GN=BEWA_020970 PE=4 SV=1	7.62112e-10	59.92	1	C:GO:0016021	C:integral component of membrane			no IPS match
TRINITY_DN100050_c0_g1_i1	---NA---	179	0	0	0	0	0	0	0	0	no IPS match	no IPS match	no IPS match					TRINITY_DN31189_c0_g2_i1	1277	5	Q4UHU7_THEANTpr-related protein family member, putative OS=Theileria annulata OX=5874 GN=TA06880 PE=4 SV=1	1.94235e-34	81.88	1	C:GO:0016021	C:integral component of membrane			no IPS match
TRINITY_DN100051_c0_g1_i1	A0A224YY83_9ACAREndonuclease-reverse transcriptase (Fragment) OS=Rhipicephalus zambeziensis OX=60191 PE=4 SV=1	183	4	6.09437e-15	71.34	4	P:GO:0006278; P:GO:0090305; F:GO:0003964; F:GO:0004519	P:RNA-dependent DNA biosynthetic process; P:nucleic acid phosphodiester bond hydrolysis; F:RNA-directed DNA polymerase activity; F:endonuclease activity	EC:2.7.7.49	RNA-directed DNA polymerase	no IPS match	no IPS match	no IPS match					TRINITY_DN31413_c1_g1_i1	188	5	L1LC39_THEEQHydrolase_4 domain-containing protein OS=Theileria equi strain WA OX=1537102 GN=BEWA_014650 PE=4 SV=1	8.26465e-06	65.43	1	C:GO:0016021	C:integral component of membrane			no IPS match
TRINITY_DN100052_c0_g1_i1	---NA---	163	0	0	0	0	0	0	0	0	no IPS match	no IPS match	no IPS match					TRINITY_DN870_c1_g2_i1	5069	5	L0AWJ2_THEEQMembrane protein, putative OS=Theileria equi strain WA OX=1537102 GN=BEWA_028060 PE=4 SV=1	5.02827e-92	72.65	1	C:GO:0016021	C:integral component of membrane			no IPS match
TRINITY_DN100053_c0_g1_i1	A0A224YLI7_9ACARUncharacterized protein OS=Rhipicephalus zambeziensis OX=60191 PE=4 SV=1	221	1	5.5183e-07	67.65	0	0	0	0	0	no IPS match	no IPS match	no IPS match					TRINITY_DN870_c1_g2_i2	4956	5	L0AWJ2_THEEQMembrane protein, putative OS=Theileria equi strain WA OX=1537102 GN=BEWA_028060 PE=4 SV=1	4.78218e-92	77.48	1	C:GO:0016021	C:integral component of membrane			no IPS match
TRINITY_DN100054_c0_g1_i1	---NA---	175	0	0	0	0	0	0	0	0	no IPS match	no IPS match	no IPS match					TRINITY_DN870_c1_g2_i3	6340	5	L0AWJ2_THEEQMembrane protein, putative OS=Theileria equi strain WA OX=1537102 GN=BEWA_028060 PE=4 SV=1	6.70476e-92	72.65	1	C:GO:0016021	C:integral component of membrane			no IPS match
TRINITY_DN100058_c0_g1_i1	---NA---	174	0	0	0	0	0	0	0	0	no IPS match	no IPS match	no IPS match					TRINITY_DN870_c1_g2_i4	6376	5	L0AWJ2_THEEQMembrane protein, putative OS=Theileria equi strain WA OX=1537102 GN=BEWA_028060 PE=4 SV=1	1.57317e-88	71.83	1	C:GO:0016021	C:integral component of membrane			no IPS match
TRINITY_DN10006_c0_g1_i1	A0A224YHP4_9ACARLipocalin OS=Rhipicephalus zambeziensis OX=60191 PE=4 SV=1	767	5	1.50524e-56	58.78	0	0	0	0	0	IPR012674 (G3DSA:2.40.128.GENE3D)	no GO terms	no GO terms					TRINITY_DN870_c1_g2_i6	6232	5	L0AWJ2_THEEQMembrane protein, putative OS=Theileria equi strain WA OX=1537102 GN=BEWA_028060 PE=4 SV=1	6.58164e-92	72.65	1	C:GO:0016021	C:integral component of membrane			no IPS match
TRINITY_DN10006_c0_g1_i2	A0A224YHP4_9ACARLipocalin OS=Rhipicephalus zambeziensis OX=60191 PE=4 SV=1	1016	5	8.20964e-53	60.9	0	0	0	0	0	IPR012674 (G3DSA:2.40.128.GENE3D)	no GO terms	no GO terms					TRINITY_DN870_c1_g2_i7	4961	5	L0AWJ2_THEEQMembrane protein, putative OS=Theileria equi strain WA OX=1537102 GN=BEWA_028060 PE=4 SV=1	4.79604e-92	72.65	1	C:GO:0016021	C:integral component of membrane			no IPS match
TRINITY_DN10006_c0_g2_i1	A0A224YHP4_9ACARLipocalin OS=Rhipicephalus zambeziensis OX=60191 PE=4 SV=1	531	5	3.32592e-19	47.82	0	0	0	0	0	IPR012674 (G3DSA:2.40.128.GENE3D)	no GO terms	no GO terms					TRINITY_DN231165_c0_g1_i1	851	5	L0AWK5_THEEQSignal peptide-containing protein OS=Theileria equi strain WA OX=1537102 GN=BEWA_027690 PE=4 SV=1	4.7159e-38	53.11	1	C:GO:0016021	C:integral component of membrane			IPR007480 (PFAM)
TRINITY_DN10006_c0_g2_i2	A0A224YHP4_9ACARLipocalin OS=Rhipicephalus zambeziensis OX=60191 PE=4 SV=1	572	5	4.93361e-19	48.34	0	0	0	0	0	IPR012674 (G3DSA:2.40.128.GENE3D)	no GO terms	no GO terms					TRINITY_DN68759_c0_g1_i1	630	3	L0AWK7_THEEQEma family member protein OS=Theileria equi strain WA OX=1537102 GN=BEWA_028210 PE=4 SV=1	4.68791e-05	59.67	1	C:GO:0016021	C:integral component of membrane			no IPS match
TRINITY_DN10006_c0_g2_i3	A0A224YHP4_9ACARLipocalin OS=Rhipicephalus zambeziensis OX=60191 PE=4 SV=1	665	5	5.30921e-15	49.1	0	0	0	0	0	IPR012674 (G3DSA:2.40.128.GENE3D)	no GO terms	no GO terms					TRINITY_DN68759_c0_g1_i2	688	3	L0AWK7_THEEQEma family member protein OS=Theileria equi strain WA OX=1537102 GN=BEWA_028210 PE=4 SV=1	6.79112e-05	59.67	1	C:GO:0016021	C:integral component of membrane			no IPS match
TRINITY_DN10006_c0_g3_i1	A0A224YHP4_9ACARLipocalin OS=Rhipicephalus zambeziensis OX=60191 PE=4 SV=1	349	5	4.98631e-13	48.48	1	C:GO:0016021	C:integral component of membrane	0	0	IPR012674 (G3DSA:2.40.128.GENE3D)	no GO terms	no GO terms					TRINITY_DN41034_c0_g1_i1	1083	1	L0AWL3_THEEQUncharacterized protein OS=Theileria equi strain WA OX=1537102 GN=BEWA_024970 PE=4 SV=1	6.23163e-121	88.64	1	C:GO:0016021	C:integral component of membrane			mobidb-lite (MOBIDB_LITE)
TRINITY_DN10006_c0_g3_i12	A0A224YHP4_9ACARLipocalin OS=Rhipicephalus zambeziensis OX=60191 PE=4 SV=1	349	5	4.83549e-13	48.49	1	C:GO:0016021	C:integral component of membrane	0	0	IPR012674 (G3DSA:2.40.128.GENE3D); mobidb-lite (MOBIDB_LITE)	no GO terms	no GO terms					TRINITY_DN41034_c0_g1_i2	1120	1	L0AWL3_THEEQUncharacterized protein OS=Theileria equi strain WA OX=1537102 GN=BEWA_024970 PE=4 SV=1	4.72687e-94	93.67	1	C:GO:0016021	C:integral component of membrane			mobidb-lite (MOBIDB_LITE)
TRINITY_DN10006_c0_g3_i2	A0A224YHP4_9ACARLipocalin OS=Rhipicephalus zambeziensis OX=60191 PE=4 SV=1	252	5	9.58351e-11	68.38	1	C:GO:0016021	C:integral component of membrane	0	0	no IPS match	no IPS match	no IPS match					TRINITY_DN16578_c0_g2_i1	465	5	A0A3B0N707_THEANMembrane protein family member, putative OS=Theileria annulata OX=5874 GN=TAT_000194100 PE=4 SV=1	6.10379e-54	79.59	1	C:GO:0016021	C:integral component of membrane			no IPS match
TRINITY_DN10006_c0_g3_i3	A0A224YHP4_9ACARLipocalin OS=Rhipicephalus zambeziensis OX=60191 PE=4 SV=1	370	5	8.09687e-15	50.23	1	C:GO:0016021	C:integral component of membrane	0	0	IPR012674 (G3DSA:2.40.128.GENE3D)	no GO terms	no GO terms					TRINITY_DN174573_c0_g1_i1	210	5	L0AWM7_THEEQUncharacterized protein OS=Theileria equi strain WA OX=1537102 GN=BEWA_028420 PE=4 SV=1	5.97845e-08	56.81	1	C:GO:0016021	C:integral component of membrane			no IPS match
TRINITY_DN10006_c0_g3_i4	A0A224YHP4_9ACARLipocalin OS=Rhipicephalus zambeziensis OX=60191 PE=4 SV=1	349	5	2.42576e-16	48.9	0	0	0	0	0	IPR012674 (G3DSA:2.40.128.GENE3D)	no GO terms	no GO terms					TRINITY_DN36903_c1_g1_i1	174	5	L0AWN3_THEEQUncharacterized protein OS=Theileria equi strain WA OX=1537102 GN=BEWA_025170 PE=4 SV=1	1.41119e-07	58.9	1	C:GO:0016021	C:integral component of membrane			no IPS match
TRINITY_DN10006_c0_g3_i5	A0A224YHP4_9ACARLipocalin OS=Rhipicephalus zambeziensis OX=60191 PE=4 SV=1	275	5	7.65438e-18	61.29	1	C:GO:0016021	C:integral component of membrane	0	0	no IPS match	no IPS match	no IPS match					TRINITY_DN13535_c0_g4_i1	232	5	L0AWN3_THEEQUncharacterized protein OS=Theileria equi strain WA OX=1537102 GN=BEWA_025170 PE=4 SV=1	1.05353e-13	74.8	1	C:GO:0016021	C:integral component of membrane			no IPS match
TRINITY_DN10006_c0_g3_i6	A0A224YHP4_9ACARLipocalin OS=Rhipicephalus zambeziensis OX=60191 PE=4 SV=1	268	5	2.88331e-13	50.89	1	C:GO:0016021	C:integral component of membrane	0	0	IPR012674 (G3DSA:2.40.128.GENE3D); mobidb-lite (MOBIDB_LITE)	no GO terms	no GO terms					TRINITY_DN7357_c2_g6_i1	516	5	L0AWN3_THEEQUncharacterized protein OS=Theileria equi strain WA OX=1537102 GN=BEWA_025170 PE=4 SV=1	6.29554e-15	57.11	1	C:GO:0016021	C:integral component of membrane			no IPS match
TRINITY_DN10006_c0_g3_i7	L7MMY8_9ACARPutative secreted peptide (Fragment) OS=Rhipicephalus pulchellus OX=72859 PE=2 SV=1	242	5	2.53079e-09	65.86	1	C:GO:0016021	C:integral component of membrane	0	0	no IPS match	no IPS match	no IPS match					TRINITY_DN249301_c1_g1_i1	294	2	L0AWN3_THEEQUncharacterized protein OS=Theileria equi strain WA OX=1537102 GN=BEWA_025170 PE=4 SV=1	0.000131643	86.36	1	C:GO:0016021	C:integral component of membrane			no IPS match
TRINITY_DN10006_c0_g3_i8	A0A224YHP4_9ACARLipocalin OS=Rhipicephalus zambeziensis OX=60191 PE=4 SV=1	382	5	2.73123e-22	48.17	0	0	0	0	0	IPR012674 (G3DSA:2.40.128.GENE3D)	no GO terms	no GO terms					TRINITY_DN217363_c0_g1_i1	384	5	L0AWN3_THEEQUncharacterized protein OS=Theileria equi strain WA OX=1537102 GN=BEWA_025170 PE=4 SV=1	7.32048e-06	76.15	1	C:GO:0016021	C:integral component of membrane			no IPS match
TRINITY_DN10006_c0_g3_i9	A0A224YHP4_9ACARLipocalin OS=Rhipicephalus zambeziensis OX=60191 PE=4 SV=1	370	5	7.64646e-15	49.85	1	C:GO:0016021	C:integral component of membrane	0	0	IPR012674 (G3DSA:2.40.128.GENE3D); mobidb-lite (MOBIDB_LITE)	no GO terms	no GO terms					TRINITY_DN241331_c0_g1_i1	251	5	L0AWN3_THEEQUncharacterized protein OS=Theileria equi strain WA OX=1537102 GN=BEWA_025170 PE=4 SV=1	8.39587e-07	79.75	1	C:GO:0016021	C:integral component of membrane			mobidb-lite (MOBIDB_LITE)
TRINITY_DN10006_c2_g1_i1	---NA---	194	0	0	0	0	0	0	0	0	no IPS match	no IPS match	no IPS match					TRINITY_DN66407_c2_g3_i1	659	5	L0AWN3_THEEQUncharacterized protein OS=Theileria equi strain WA OX=1537102 GN=BEWA_025170 PE=4 SV=1	1.54823e-13	68.55	1	C:GO:0016021	C:integral component of membrane			no IPS match
TRINITY_DN100061_c0_g1_i1	---NA---	249	0	0	0	0	0	0	0	0	no IPS match	no IPS match	no IPS match					TRINITY_DN66407_c2_g3_i2	1101	5	L0AWN3_THEEQUncharacterized protein OS=Theileria equi strain WA OX=1537102 GN=BEWA_025170 PE=4 SV=1	6.1461e-13	68.55	1	C:GO:0016021	C:integral component of membrane			no IPS match
TRINITY_DN100067_c0_g1_i1	---NA---	247	0	0	0	0	0	0	0	0	no IPS match	no IPS match	no IPS match					TRINITY_DN33774_c0_g2_i2	1016	5	L0AWN3_THEEQUncharacterized protein OS=Theileria equi strain WA OX=1537102 GN=BEWA_025170 PE=4 SV=1	1.82779e-11	56.91	1	C:GO:0016021	C:integral component of membrane			no IPS match
TRINITY_DN100068_c1_g1_i1	---NA---	178	0	0	0	0	0	0	0	0	no IPS match	no IPS match	no IPS match					TRINITY_DN12000_c2_g1_i2	1637	5	L0AWQ7_THEEQUncharacterized protein OS=Theileria equi strain WA OX=1537102 GN=BEWA_022940 PE=4 SV=1	6.87652e-23	48.04	1	C:GO:0016021	C:integral component of membrane			mobidb-lite (MOBIDB_LITE); mobidb-lite (MOBIDB_LITE); mobidb-lite (MOBIDB_LITE)
TRINITY_DN100069_c0_g1_i1	---NA---	183	0	0	0	0	0	0	0	0	no IPS match	no IPS match	no IPS match					TRINITY_DN12000_c2_g1_i1	1568	5	L0AWQ7_THEEQUncharacterized protein OS=Theileria equi strain WA OX=1537102 GN=BEWA_022940 PE=4 SV=1	4.17772e-23	48.04	1	C:GO:0016021	C:integral component of membrane			mobidb-lite (MOBIDB_LITE); mobidb-lite (MOBIDB_LITE); mobidb-lite (MOBIDB_LITE)
TRINITY_DN10007_c0_g1_i1	A0A224Z484_9ACARZinc finger protein (Fragment) OS=Rhipicephalus zambeziensis OX=60191 PE=4 SV=1	613	5	1.87602e-44	71.71	1	F:GO:0003676	F:nucleic acid binding	0	0	mobidb-lite (MOBIDB_LITE)	no GO terms	no GO terms					TRINITY_DN1819_c0_g2_i10	1865	2	Q4UH45_THEANUncharacterized protein OS=Theileria annulata OX=5874 GN=TA20560 PE=4 SV=1	1.02898e-137	79.59	1	C:GO:0016021	C:integral component of membrane			IPR040346 (PANTHER)
TRINITY_DN10007_c0_g1_i2	L7MAP8_9ACARPutative zinc finger protein 84 (Fragment) OS=Rhipicephalus pulchellus OX=72859 PE=2 SV=1	1104	5	3.45506e-108	70.58	1	F:GO:0003676	F:nucleic acid binding	0	0	G3DSA:3.30.160.60 (GENE3D); IPR013087 (PFAM); G3DSA:3.30.160.60 (GENE3D); G3DSA:3.30.160.60 (GENE3D); G3DSA:3.30.160.60 (GENE3D); G3DSA:3.30.160.60 (GENE3D); PTHR24381 (PANTHER); PTHR24381:SF276 (PANTHER); PTHR24381 (PANTHER); PTHR24381:SF276 (PANTHER); IPR013087 (PROSITE_PATTERNS); IPR013087 (PROSITE_PATTERNS); IPR013087 (PROSITE_PATTERNS); IPR013087 (PROSITE_PATTERNS); IPR013087 (PROSITE_PATTER…	F:GO:0003676	F:nucleic acid binding					TRINITY_DN1819_c0_g2_i9	2091	2	Q4UH45_THEANUncharacterized protein OS=Theileria annulata OX=5874 GN=TA20560 PE=4 SV=1	3.80109e-136	83.64	1	C:GO:0016021	C:integral component of membrane			IPR040346 (PANTHER)
TRINITY_DN10007_c0_g2_i1	L7MCK5_9ACARPutative histone-lysine n-methyltransferase prdm9 (Fragment) OS=Rhipicephalus pulchellus OX=72859 PE=2 SV=1	303	5	1.61761e-39	75.89	3	P:GO:0032259; F:GO:0003676; F:GO:0008168	P:methylation; F:nucleic acid binding; F:methyltransferase activity	0	0	no IPS match	no IPS match	no IPS match					TRINITY_DN1819_c0_g2_i8	2562	2	Q4UH45_THEANUncharacterized protein OS=Theileria annulata OX=5874 GN=TA20560 PE=4 SV=1	1.53712e-82	84.4	1	C:GO:0016021	C:integral component of membrane			IPR040346 (PANTHER)
TRINITY_DN10007_c0_g2_i2	L7MIN0_9ACARPutative zinc finger protein (Fragment) OS=Rhipicephalus pulchellus OX=72859 PE=2 SV=1	309	5	3.2946e-42	75.95	1	F:GO:0003676	F:nucleic acid binding	0	0	no IPS match	no IPS match	no IPS match					TRINITY_DN1819_c0_g2_i1	2410	2	Q4UH45_THEANUncharacterized protein OS=Theileria annulata OX=5874 GN=TA20560 PE=4 SV=1	7.40158e-103	85.26	1	C:GO:0016021	C:integral component of membrane			IPR040346 (PANTHER)
TRINITY_DN10007_c0_g2_i3	L7MIN0_9ACARPutative zinc finger protein (Fragment) OS=Rhipicephalus pulchellus OX=72859 PE=2 SV=1	301	5	3.37111e-40	75	1	F:GO:0003676	F:nucleic acid binding	0	0	no IPS match	no IPS match	no IPS match					TRINITY_DN1819_c0_g2_i3	1904	2	Q4UH45_THEANUncharacterized protein OS=Theileria annulata OX=5874 GN=TA20560 PE=4 SV=1	5.60035e-137	83.64	1	C:GO:0016021	C:integral component of membrane			IPR040346 (PANTHER)
TRINITY_DN10007_c0_g3_i1	L7MLW7_9ACARPutative zinc finger protein (Fragment) OS=Rhipicephalus pulchellus OX=72859 PE=2 SV=1	6137	5	2.09474e-64	74.5	1	F:GO:0003676	F:nucleic acid binding	0	0	G3DSA:3.30.160.60 (GENE3D); IPR013087 (PFAM); G3DSA:3.30.160.60 (GENE3D); G3DSA:3.30.160.60 (GENE3D); G3DSA:3.30.160.60 (GENE3D); G3DSA:3.30.160.60 (GENE3D); PF13894 (PFAM); PTHR23226 (PANTHER); PTHR23226 (PANTHER); PTHR23226:SF176 (PANTHER); IPR013087 (PROSITE_PATTERNS); IPR013087 (PROSITE_PATTERNS); IPR013087 (PROSITE_PATTERNS); IPR013087 (PROSITE_PATTERNS); IPR013087 (PROSITE_PATTERNS); IPR013…	F:GO:0003676	F:nucleic acid binding					TRINITY_DN1819_c0_g2_i2	2531	2	Q4UH45_THEANUncharacterized protein OS=Theileria annulata OX=5874 GN=TA20560 PE=4 SV=1	1.82076e-102	85.26	1	C:GO:0016021	C:integral component of membrane			IPR040346 (PANTHER)
TRINITY_DN10007_c0_g3_i2	L7MLW7_9ACARPutative zinc finger protein (Fragment) OS=Rhipicephalus pulchellus OX=72859 PE=2 SV=1	6187	5	2.11327e-64	74.5	1	F:GO:0003676	F:nucleic acid binding	0	0	G3DSA:3.30.160.60 (GENE3D); IPR013087 (PFAM); G3DSA:3.30.160.60 (GENE3D); G3DSA:3.30.160.60 (GENE3D); G3DSA:3.30.160.60 (GENE3D); G3DSA:3.30.160.60 (GENE3D); PF13894 (PFAM); PTHR23226 (PANTHER); PTHR23226 (PANTHER); PTHR23226:SF176 (PANTHER); IPR013087 (PROSITE_PATTERNS); IPR013087 (PROSITE_PATTERNS); IPR013087 (PROSITE_PATTERNS); IPR013087 (PROSITE_PATTERNS); IPR013087 (PROSITE_PATTERNS); IPR013…	F:GO:0003676	F:nucleic acid binding					TRINITY_DN1819_c0_g2_i5	2492	2	Q4UH45_THEANUncharacterized protein OS=Theileria annulata OX=5874 GN=TA20560 PE=4 SV=1	1.03323e-102	81.21	1	C:GO:0016021	C:integral component of membrane			IPR040346 (PANTHER)
TRINITY_DN10007_c0_g3_i3	L7MLW7_9ACARPutative zinc finger protein (Fragment) OS=Rhipicephalus pulchellus OX=72859 PE=2 SV=1	6136	5	2.09474e-64	74.5	1	F:GO:0003676	F:nucleic acid binding	0	0	G3DSA:3.30.160.60 (GENE3D); IPR013087 (PFAM); G3DSA:3.30.160.60 (GENE3D); G3DSA:3.30.160.60 (GENE3D); G3DSA:3.30.160.60 (GENE3D); G3DSA:3.30.160.60 (GENE3D); PF13894 (PFAM); PTHR23226 (PANTHER); PTHR23226 (PANTHER); PTHR23226:SF176 (PANTHER); IPR013087 (PROSITE_PATTERNS); IPR013087 (PROSITE_PATTERNS); IPR013087 (PROSITE_PATTERNS); IPR013087 (PROSITE_PATTERNS); IPR013087 (PROSITE_PATTERNS); IPR013…	F:GO:0003676	F:nucleic acid binding					TRINITY_DN1819_c0_g2_i4	1986	2	A0A2H6KDZ9_9APICNuclear fusion protein OS=Babesia ovata OX=189622 GN=BOVATA_027090 PE=4 SV=1	3.52542e-137	79.59	1	C:GO:0016021	C:integral component of membrane			IPR040346 (PANTHER)
TRINITY_DN10007_c0_g3_i4	L7MLW7_9ACARPutative zinc finger protein (Fragment) OS=Rhipicephalus pulchellus OX=72859 PE=2 SV=1	6136	5	2.09474e-64	74.5	1	F:GO:0003676	F:nucleic acid binding	0	0	G3DSA:3.30.160.60 (GENE3D); IPR013087 (PFAM); G3DSA:3.30.160.60 (GENE3D); G3DSA:3.30.160.60 (GENE3D); G3DSA:3.30.160.60 (GENE3D); G3DSA:3.30.160.60 (GENE3D); PF13894 (PFAM); PTHR23226 (PANTHER); PTHR23226 (PANTHER); PTHR23226:SF176 (PANTHER); IPR013087 (PROSITE_PATTERNS); IPR013087 (PROSITE_PATTERNS); IPR013087 (PROSITE_PATTERNS); IPR013087 (PROSITE_PATTERNS); IPR013087 (PROSITE_PATTERNS); IPR013…	F:GO:0003676	F:nucleic acid binding					TRINITY_DN1819_c0_g2_i7	2025	2	A0A2H6KDZ9_9APICNuclear fusion protein OS=Babesia ovata OX=189622 GN=BOVATA_027090 PE=4 SV=1	1.89241e-136	83.64	1	C:GO:0016021	C:integral component of membrane			IPR040346 (PANTHER)
TRINITY_DN10007_c0_g3_i5	L7MLW7_9ACARPutative zinc finger protein (Fragment) OS=Rhipicephalus pulchellus OX=72859 PE=2 SV=1	6137	5	2.09474e-64	74.5	1	F:GO:0003676	F:nucleic acid binding	0	0	G3DSA:3.30.160.60 (GENE3D); IPR013087 (PFAM); G3DSA:3.30.160.60 (GENE3D); G3DSA:3.30.160.60 (GENE3D); G3DSA:3.30.160.60 (GENE3D); G3DSA:3.30.160.60 (GENE3D); PF13894 (PFAM); PTHR23226 (PANTHER); PTHR23226 (PANTHER); PTHR23226:SF176 (PANTHER); IPR013087 (PROSITE_PATTERNS); IPR013087 (PROSITE_PATTERNS); IPR013087 (PROSITE_PATTERNS); IPR013087 (PROSITE_PATTERNS); IPR013087 (PROSITE_PATTERNS); IPR013…	F:GO:0003676	F:nucleic acid binding					TRINITY_DN1819_c0_g2_i6	2056	2	A0A2H6KDZ9_9APICNuclear fusion protein OS=Babesia ovata OX=189622 GN=BOVATA_027090 PE=4 SV=1	5.33865e-113	82.82	1	C:GO:0016021	C:integral component of membrane			IPR040346 (PANTHER)
TRINITY_DN10007_c1_g1_i1	A0A224YTK6_9ACARGastrula zinc finger protein XlCGF57.1-like (Fragment) OS=Rhipicephalus zambeziensis OX=60191 PE=4 SV=1	1223	5	2.39578e-49	69.92	1	F:GO:0003676	F:nucleic acid binding	0	0	mobidb-lite (MOBIDB_LITE); mobidb-lite (MOBIDB_LITE); IPR013087 (PROSITE_PROFILES); IPR036236 (SUPERFAMILY)	F:GO:0003676	F:nucleic acid binding					TRINITY_DN96_c1_g1_i6	3343	5	Q4UI44_THEANTpr-related protein family member, putative OS=Theileria annulata OX=5874 GN=TA06025 PE=4 SV=1	1.43925e-55	70.94	1	C:GO:0016021	C:integral component of membrane			no IPS match
TRINITY_DN10007_c1_g1_i3	L7M7P6_9ACARPutative zinc finger protein 84 OS=Rhipicephalus pulchellus OX=72859 PE=2 SV=1	2585	5	9.10972e-130	74.74	1	F:GO:0003676	F:nucleic acid binding	0	0	G3DSA:3.30.160.60 (GENE3D); G3DSA:3.30.160.60 (GENE3D); G3DSA:3.30.160.60 (GENE3D); G3DSA:3.30.160.60 (GENE3D); G3DSA:3.30.160.60 (GENE3D); G3DSA:3.30.160.60 (GENE3D); G3DSA:3.30.160.60 (GENE3D); G3DSA:3.30.160.60 (GENE3D); G3DSA:3.30.160.60 (GENE3D); IPR013087 (PFAM); mobidb-lite (MOBIDB_LITE); mobidb-lite (MOBIDB_LITE); PTHR24390 (PANTHER); PTHR24390:SF142 (PANTHER); PTHR24390 (PANTHER); PTHR24…	F:GO:0003676	F:nucleic acid binding					TRINITY_DN96_c1_g1_i3	3904	5	Q4UEN9_THEANUncharacterized protein OS=Theileria annulata OX=5874 GN=TA13710 PE=4 SV=1	9.26854e-56	71.13	1	C:GO:0016021	C:integral component of membrane			no IPS match
TRINITY_DN10007_c1_g1_i4	L7MFV1_9ACARPutative zinc finger protein 84 (Fragment) OS=Rhipicephalus pulchellus OX=72859 PE=2 SV=1	2522	5	0	73.15	1	F:GO:0003676	F:nucleic acid binding	0	0	G3DSA:3.30.160.60 (GENE3D); G3DSA:3.30.160.60 (GENE3D); G3DSA:3.30.160.60 (GENE3D); IPR013087 (PFAM); G3DSA:3.30.160.60 (GENE3D); G3DSA:3.30.160.60 (GENE3D); PTHR24377 (PANTHER); PTHR24377:SF797 (PANTHER); PTHR24377 (PANTHER); PTHR24377 (PANTHER); PTHR24377:SF797 (PANTHER); PTHR24377:SF797 (PANTHER); PTHR24377:SF797 (PANTHER); PTHR24377 (PANTHER); PTHR24377 (PANTHER); IPR013087 (PROSITE_PATTERNS)…	F:GO:0003676	F:nucleic acid binding					TRINITY_DN147324_c0_g1_i1	313	5	L0AWR4_THEEQUncharacterized protein OS=Theileria equi strain WA OX=1537102 GN=BEWA_028820 PE=4 SV=1	3.9866e-12	51.86	1	C:GO:0016021	C:integral component of membrane			no IPS match
TRINITY_DN10007_c1_g1_i5	L7LW11_9ACARPutative tick transposon OS=Rhipicephalus pulchellus OX=72859 PE=2 SV=1	5052	5	0	79.51	2	P:GO:0015074; F:GO:0003676	P:DNA integration; F:nucleic acid binding	0	0	G3DSA:3.30.160.60 (GENE3D); G3DSA:3.30.160.60 (GENE3D); G3DSA:3.30.160.60 (GENE3D); G3DSA:3.30.160.60 (GENE3D); G3DSA:3.30.160.60 (GENE3D); G3DSA:3.30.160.60 (GENE3D); G3DSA:3.30.160.60 (GENE3D); G3DSA:3.30.160.60 (GENE3D); IPR013087 (PFAM); PTHR23226 (PANTHER); IPR013087 (PROSITE_PATTERNS); IPR013087 (PROSITE_PATTERNS); IPR013087 (PROSITE_PATTERNS); IPR013087 (PROSITE_PATTERNS); IPR013087 (PROSI…	F:GO:0003676	F:nucleic acid binding					TRINITY_DN30908_c0_g2_i1	2031	1	L0AWR7_THEEQUncharacterized protein OS=Theileria equi strain WA OX=1537102 GN=BEWA_021920 PE=4 SV=1	0	89.23	1	C:GO:0016021	C:integral component of membrane			no IPS match
TRINITY_DN10007_c1_g1_i7	A0A224ZC69_9ACARZinc finger protein (Fragment) OS=Rhipicephalus zambeziensis OX=60191 PE=4 SV=1	758	5	3.39238e-40	75.12	1	F:GO:0003676	F:nucleic acid binding	0	0	IPR013087 (PROSITE_PROFILES)	F:GO:0003676	F:nucleic acid binding					TRINITY_DN37629_c1_g1_i1	204	5	L0AWS0_THEEQUncharacterized protein OS=Theileria equi strain WA OX=1537102 GN=BEWA_028870 PE=4 SV=1	3.45942e-25	76.03	1	C:GO:0016021	C:integral component of membrane			no IPS match
TRINITY_DN10007_c1_g2_i1	L7LW11_9ACARPutative tick transposon OS=Rhipicephalus pulchellus OX=72859 PE=2 SV=1	1746	5	9.22904e-162	73.63	8	P:GO:0006508; P:GO:0015074; F:GO:0003676; F:GO:0004190	P:proteolysis; P:DNA integration; F:nucleic acid binding; F:aspartic-type endopeptidase activity	EC:3.4.99; EC:3.4.23.1; EC:3.4.23; EC:3.4.23.32; EC:3.4.23.43; EC:3.4.23.20; EC:3.4.23.25; EC:3.4.23.36; EC:3.4.23.4; EC:3.4.23.35; EC:3.4.23.5; EC:3.4.23.34; EC:3.4.23.15	Acting on peptide bonds (peptidases); Pepsin A; Acting on peptide bonds (peptidases); Scytalidopepsin B; Prepilin peptidase; Penicillopepsin; Saccharopepsin; Signal peptidase II; Chymosin; Barrierpepsin; Cathepsin D; Cathepsin E; Renin	IPR021109 (G3DSA:2.40.70.GENE3D); PF13975 (PFAM); G3DSA:3.10.10.10 (GENE3D); mobidb-lite (MOBIDB_LITE); PTHR24559 (PANTHER); PTHR24559:SF299 (PANTHER); IPR001969 (PROSITE_PATTERNS); IPR001995 (PROSITE_PROFILES); cd00303 (CDD); SSF56672 (SUPERFAMILY); IPR021109 (SUPERFAMILY)	P:GO:0006508; F:GO:0004190	P:proteolysis; F:aspartic-type endopeptidase activity					TRINITY_DN1949_c0_g1_i2	1368	1	L0AWS9_THEEQUncharacterized protein OS=Theileria equi strain WA OX=1537102 GN=BEWA_028970 PE=4 SV=1	3.58497e-133	82.5	1	C:GO:0016021	C:integral component of membrane			no IPS match
TRINITY_DN10007_c1_g2_i2	L7LW11_9ACARPutative tick transposon OS=Rhipicephalus pulchellus OX=72859 PE=2 SV=1	1507	5	1.06527e-102	68.27	4	P:GO:0006508; P:GO:0015074; F:GO:0003676; F:GO:0004190	P:proteolysis; P:DNA integration; F:nucleic acid binding; F:aspartic-type endopeptidase activity	EC:3.4.99; EC:3.4.23.1; EC:3.4.23; EC:3.4.23.32; EC:3.4.23.43; EC:3.4.23.20; EC:3.4.23.25; EC:3.4.23.36; EC:3.4.23.4; EC:3.4.23.35; EC:3.4.23.5; EC:3.4.23.34; EC:3.4.23.15	Acting on peptide bonds (peptidases); Pepsin A; Acting on peptide bonds (peptidases); Scytalidopepsin B; Prepilin peptidase; Penicillopepsin; Saccharopepsin; Signal peptidase II; Chymosin; Barrierpepsin; Cathepsin D; Cathepsin E; Renin	PF13975 (PFAM); IPR021109 (G3DSA:2.40.70.GENE3D); mobidb-lite (MOBIDB_LITE); IPR001969 (PROSITE_PATTERNS); IPR001995 (PROSITE_PROFILES); cd00303 (CDD); IPR021109 (SUPERFAMILY)	P:GO:0006508; F:GO:0004190	P:proteolysis; F:aspartic-type endopeptidase activity					TRINITY_DN12095_c0_g1_i1	1385	1	A0A061DD52_BABBIDiacylglycerol kinase OS=Babesia bigemina OX=5866 GN=BBBOND_0310070 PE=3 SV=1	0	95.95	1	C:GO:0016021	C:integral component of membrane			IPR012430 (PFAM); IPR012430 (PANTHER); PTHR13416:SF2 (PANTHER)
TRINITY_DN10007_c3_g1_i1	L7LW11_9ACARPutative tick transposon OS=Rhipicephalus pulchellus OX=72859 PE=2 SV=1	352	5	2.20105e-43	83.87	2	P:GO:0015074; F:GO:0003676	P:DNA integration; F:nucleic acid binding	0	0	G3DSA:3.30.70.270 (GENE3D); PTHR24559 (PANTHER); PTHR24559:SF269 (PANTHER); SSF56672 (SUPERFAMILY)	no GO terms	no GO terms					TRINITY_DN12095_c0_g1_i2	1435	1	A0A061DD52_BABBIDiacylglycerol kinase OS=Babesia bigemina OX=5866 GN=BBBOND_0310070 PE=3 SV=1	0	97.24	1	C:GO:0016021	C:integral component of membrane			IPR012430 (PFAM); IPR012430 (PANTHER)
TRINITY_DN100078_c0_g1_i1	---NA---	188	0	0	0	0	0	0	0	0	no IPS match	no IPS match	no IPS match					TRINITY_DN3195_c4_g1_i1	1029	5	L0AWV0_THEEQUncharacterized protein OS=Theileria equi strain WA OX=1537102 GN=BEWA_029170 PE=4 SV=1	6.00209e-34	70.41	1	C:GO:0016021	C:integral component of membrane			Coil (COILS); IPR013083 (G3DSA:3.30.40.GENE3D); mobidb-lite (MOBIDB_LITE); mobidb-lite (MOBIDB_LITE); IPR001841 (PROSITE_PROFILES); SSF57850 (SUPERFAMILY)
TRINITY_DN10008_c0_g1_i1	A0A224Y1C9_9ACAR8.9 kDa family member OS=Rhipicephalus zambeziensis OX=60191 PE=4 SV=1	640	5	1.28065e-60	76.05	1	C:GO:0016021	C:integral component of membrane	0	0	IPR029277 (PFAM)	no GO terms	no GO terms					TRINITY_DN3195_c4_g1_i3	1063	5	L0AWV0_THEEQUncharacterized protein OS=Theileria equi strain WA OX=1537102 GN=BEWA_029170 PE=4 SV=1	4.2312e-34	70.2	1	C:GO:0016021	C:integral component of membrane			mobidb-lite (MOBIDB_LITE); mobidb-lite (MOBIDB_LITE)
TRINITY_DN100085_c0_g1_i1	L7MML1_9ACARPutative tick transposon (Fragment) OS=Rhipicephalus pulchellus OX=72859 PE=2 SV=1	163	5	9.65429e-17	79.63	0	0	0	0	0	no IPS match	no IPS match	no IPS match					TRINITY_DN5608_c0_g1_i4	2705	5	L0AWW6_THEEQSignal peptide-containing protein OS=Theileria equi strain WA OX=1537102 GN=BEWA_023600 PE=4 SV=1	2.15553e-20	54.71	1	C:GO:0016021	C:integral component of membrane			no IPS match
TRINITY_DN100087_c0_g1_i1	---NA---	227	0	0	0	0	0	0	0	0	no IPS match	no IPS match	no IPS match					TRINITY_DN5608_c0_g1_i6	2814	5	L0AWW6_THEEQSignal peptide-containing protein OS=Theileria equi strain WA OX=1537102 GN=BEWA_023600 PE=4 SV=1	2.26275e-20	54.71	1	C:GO:0016021	C:integral component of membrane			no IPS match
TRINITY_DN100089_c0_g1_i1	A0A131YP26_RHIAPChorion peroxidase like protein OS=Rhipicephalus appendiculatus OX=34631 PE=4 SV=1	250	5	5.11174e-20	63.9	6	P:GO:0006979; P:GO:0048477; P:GO:0055114; P:GO:0098869; F:GO:0004601; F:GO:0020037	P:response to oxidative stress; P:oogenesis; P:oxidation-reduction process; P:cellular oxidant detoxification; F:peroxidase activity; F:heme binding	EC:1.11.1.7	Peroxidase	mobidb-lite (MOBIDB_LITE)	no GO terms	no GO terms					TRINITY_DN106467_c0_g1_i1	301	5	L0AWW8_THEEQUncharacterized protein OS=Theileria equi strain WA OX=1537102 GN=BEWA_023650 PE=4 SV=1	2.89002e-12	54.59	1	C:GO:0016021	C:integral component of membrane			no IPS match
TRINITY_DN10009_c0_g1_i1	A0A131YGI7_RHIAPRetrovirus-related Pol polyprotein from transposon 17.6 OS=Rhipicephalus appendiculatus OX=34631 PE=4 SV=1	5869	5	0	70.14	5	P:GO:0006355; P:GO:0015074; F:GO:0003676; F:GO:0003700; F:GO:0008270	P:regulation of transcription, DNA-templated; P:DNA integration; F:nucleic acid binding; F:DNA-binding transcription factor activity; F:zinc ion binding	0	0	Coil (COILS); IPR001584 (PFAM); G3DSA:2.30.30.140 (GENE3D); IPR036397 (G3DSA:3.30.420.GENE3D); G3DSA:1.10.340.70 (GENE3D); G3DSA:1.10.10.2300 (GENE3D); IPR041588 (PFAM); PTHR24559:SF275 (PANTHER); PTHR24559 (PANTHER); IPR001584 (PROSITE_PROFILES); IPR012337 (SUPERFAMILY)	P:GO:0015074; F:GO:0003676	P:DNA integration; F:nucleic acid binding					TRINITY_DN15673_c1_g1_i2	717	5	L0AWX2_THEEQSignal peptide-containing protein OS=Theileria equi strain WA OX=1537102 GN=BEWA_029050 PE=4 SV=1	1.17418e-11	63.22	1	C:GO:0016021	C:integral component of membrane			no IPS match
TRINITY_DN10009_c0_g1_i11	A0A131YGI7_RHIAPRetrovirus-related Pol polyprotein from transposon 17.6 OS=Rhipicephalus appendiculatus OX=34631 PE=4 SV=1	5897	5	0	70.06	5	P:GO:0006355; P:GO:0015074; F:GO:0003676; F:GO:0003700; F:GO:0008270	P:regulation of transcription, DNA-templated; P:DNA integration; F:nucleic acid binding; F:DNA-binding transcription factor activity; F:zinc ion binding	0	0	Coil (COILS); G3DSA:2.30.30.140 (GENE3D); IPR001584 (PFAM); G3DSA:1.10.10.2300 (GENE3D); IPR036397 (G3DSA:3.30.420.GENE3D); G3DSA:1.10.340.70 (GENE3D); IPR041588 (PFAM); PTHR24559 (PANTHER); PTHR24559:SF275 (PANTHER); IPR001584 (PROSITE_PROFILES); IPR012337 (SUPERFAMILY)	P:GO:0015074; F:GO:0003676	P:DNA integration; F:nucleic acid binding					TRINITY_DN65593_c0_g1_i1	390	5	L0AWY1_THEEQUncharacterized protein OS=Theileria equi strain WA OX=1537102 GN=BEWA_029150 PE=4 SV=1	3.74788e-24	62.1	1	C:GO:0016021	C:integral component of membrane			mobidb-lite (MOBIDB_LITE); mobidb-lite (MOBIDB_LITE)
TRINITY_DN10009_c0_g1_i13	---NA---	353	0	0	0	0	0	0	0	0	mobidb-lite (MOBIDB_LITE)	no GO terms	no GO terms					TRINITY_DN56446_c0_g1_i1	3552	1	L0AWZ6_THEEQUncharacterized protein OS=Theileria equi strain WA OX=1537102 GN=BEWA_023950 PE=4 SV=1	0	71.64	1	C:GO:0016021	C:integral component of membrane			mobidb-lite (MOBIDB_LITE); mobidb-lite (MOBIDB_LITE)
TRINITY_DN10009_c0_g1_i14	A0A224ZCB4_9ACARZinc knuckle domain-containing protein (Fragment) OS=Rhipicephalus zambeziensis OX=60191 PE=4 SV=1	3085	5	1.21227e-130	71.64	6	P:GO:0006355; P:GO:0015074; F:GO:0003676; F:GO:0003700; F:GO:0008270; C:GO:0016021	P:regulation of transcription, DNA-templated; P:DNA integration; F:nucleic acid binding; F:DNA-binding transcription factor activity; F:zinc ion binding; C:integral component of membrane	0	0	IPR001878 (PFAM); G3DSA:4.10.60.10 (GENE3D); mobidb-lite (MOBIDB_LITE); mobidb-lite (MOBIDB_LITE); mobidb-lite (MOBIDB_LITE); mobidb-lite (MOBIDB_LITE); mobidb-lite (MOBIDB_LITE); IPR001878 (PROSITE_PROFILES); IPR036875 (SUPERFAMILY)	F:GO:0003676; F:GO:0008270	F:nucleic acid binding; F:zinc ion binding					TRINITY_DN56446_c0_g1_i2	4072	1	L0AWZ6_THEEQUncharacterized protein OS=Theileria equi strain WA OX=1537102 GN=BEWA_023950 PE=4 SV=1	0	72.18	1	C:GO:0016021	C:integral component of membrane			mobidb-lite (MOBIDB_LITE); mobidb-lite (MOBIDB_LITE)
TRINITY_DN10009_c0_g1_i15	A0A224ZCB4_9ACARZinc knuckle domain-containing protein (Fragment) OS=Rhipicephalus zambeziensis OX=60191 PE=4 SV=1	2283	5	5.37604e-129	70.99	6	P:GO:0006355; P:GO:0015074; F:GO:0003676; F:GO:0003700; F:GO:0008270; C:GO:0016021	P:regulation of transcription, DNA-templated; P:DNA integration; F:nucleic acid binding; F:DNA-binding transcription factor activity; F:zinc ion binding; C:integral component of membrane	0	0	IPR001878 (PFAM); G3DSA:4.10.60.10 (GENE3D); mobidb-lite (MOBIDB_LITE); mobidb-lite (MOBIDB_LITE); mobidb-lite (MOBIDB_LITE); mobidb-lite (MOBIDB_LITE); mobidb-lite (MOBIDB_LITE); IPR001878 (PROSITE_PROFILES); IPR036875 (SUPERFAMILY)	F:GO:0003676; F:GO:0008270	F:nucleic acid binding; F:zinc ion binding					TRINITY_DN2843_c0_g3_i1	3595	3	L0AX19_THEEQUncharacterized protein OS=Theileria equi strain WA OX=1537102 GN=BEWA_029550 PE=4 SV=1	9.45267e-113	73.69	1	C:GO:0016021	C:integral component of membrane			mobidb-lite (MOBIDB_LITE); mobidb-lite (MOBIDB_LITE); mobidb-lite (MOBIDB_LITE); mobidb-lite (MOBIDB_LITE); mobidb-lite (MOBIDB_LITE); mobidb-lite (MOBIDB_LITE); mobidb-lite (MOBIDB_LITE)
TRINITY_DN10009_c0_g1_i16	A0A224ZCB4_9ACARZinc knuckle domain-containing protein (Fragment) OS=Rhipicephalus zambeziensis OX=60191 PE=4 SV=1	2876	5	1.61999e-130	71.66	6	P:GO:0006355; P:GO:0015074; F:GO:0003676; F:GO:0003700; F:GO:0008270; C:GO:0016021	P:regulation of transcription, DNA-templated; P:DNA integration; F:nucleic acid binding; F:DNA-binding transcription factor activity; F:zinc ion binding; C:integral component of membrane	0	0	IPR001878 (PFAM); G3DSA:4.10.60.10 (GENE3D); mobidb-lite (MOBIDB_LITE); mobidb-lite (MOBIDB_LITE); mobidb-lite (MOBIDB_LITE); mobidb-lite (MOBIDB_LITE); mobidb-lite (MOBIDB_LITE); IPR001878 (PROSITE_PROFILES); IPR036875 (SUPERFAMILY)	F:GO:0003676; F:GO:0008270	F:nucleic acid binding; F:zinc ion binding					TRINITY_DN93226_c0_g1_i1	423	5	L0AX27_THEEQMembrane protein, putative OS=Theileria equi strain WA OX=1537102 GN=BEWA_026570 PE=4 SV=1	1.31468e-27	70.1	1	C:GO:0016021	C:integral component of membrane			no IPS match
TRINITY_DN10009_c0_g1_i3	A0A224ZCB4_9ACARZinc knuckle domain-containing protein (Fragment) OS=Rhipicephalus zambeziensis OX=60191 PE=4 SV=1	3315	5	1.31418e-130	71.64	6	P:GO:0006355; P:GO:0015074; F:GO:0003676; F:GO:0003700; F:GO:0008270; C:GO:0016021	P:regulation of transcription, DNA-templated; P:DNA integration; F:nucleic acid binding; F:DNA-binding transcription factor activity; F:zinc ion binding; C:integral component of membrane	0	0	IPR001878 (PFAM); G3DSA:4.10.60.10 (GENE3D); mobidb-lite (MOBIDB_LITE); mobidb-lite (MOBIDB_LITE); mobidb-lite (MOBIDB_LITE); mobidb-lite (MOBIDB_LITE); mobidb-lite (MOBIDB_LITE); IPR001878 (PROSITE_PROFILES); IPR036875 (SUPERFAMILY)	F:GO:0003676; F:GO:0008270	F:nucleic acid binding; F:zinc ion binding					TRINITY_DN135011_c0_g1_i1	435	4	L0AX27_THEEQMembrane protein, putative OS=Theileria equi strain WA OX=1537102 GN=BEWA_026570 PE=4 SV=1	3.9716e-15	52.39	1	C:GO:0016021	C:integral component of membrane			Coil (COILS)
TRINITY_DN10009_c0_g1_i4	A0A224ZCB4_9ACARZinc knuckle domain-containing protein (Fragment) OS=Rhipicephalus zambeziensis OX=60191 PE=4 SV=1	3101	5	1.21889e-130	71.64	6	P:GO:0006355; P:GO:0015074; F:GO:0003676; F:GO:0003700; F:GO:0008270; C:GO:0016021	P:regulation of transcription, DNA-templated; P:DNA integration; F:nucleic acid binding; F:DNA-binding transcription factor activity; F:zinc ion binding; C:integral component of membrane	0	0	IPR001878 (PFAM); G3DSA:4.10.60.10 (GENE3D); mobidb-lite (MOBIDB_LITE); mobidb-lite (MOBIDB_LITE); mobidb-lite (MOBIDB_LITE); mobidb-lite (MOBIDB_LITE); mobidb-lite (MOBIDB_LITE); IPR001878 (PROSITE_PROFILES); IPR036875 (SUPERFAMILY)	F:GO:0003676; F:GO:0008270	F:nucleic acid binding; F:zinc ion binding					TRINITY_DN212612_c0_g1_i1	205	2	A0A2T7ILR2_THEORPhospholipase OS=Theileria orientalis OX=68886 GN=MACJ_00000296 PE=4 SV=1	3.24747e-16	64.66	1	C:GO:0016021	C:integral component of membrane			no IPS match
TRINITY_DN10009_c0_g1_i9	A0A131YGI7_RHIAPRetrovirus-related Pol polyprotein from transposon 17.6 OS=Rhipicephalus appendiculatus OX=34631 PE=4 SV=1	5900	5	0	70.14	5	P:GO:0006355; P:GO:0015074; F:GO:0003676; F:GO:0003700; F:GO:0008270	P:regulation of transcription, DNA-templated; P:DNA integration; F:nucleic acid binding; F:DNA-binding transcription factor activity; F:zinc ion binding	0	0	Coil (COILS); IPR001584 (PFAM); G3DSA:2.30.30.140 (GENE3D); IPR036397 (G3DSA:3.30.420.GENE3D); G3DSA:1.10.340.70 (GENE3D); G3DSA:1.10.10.2300 (GENE3D); IPR041588 (PFAM); PTHR24559:SF275 (PANTHER); PTHR24559 (PANTHER); IPR001584 (PROSITE_PROFILES); IPR012337 (SUPERFAMILY)	P:GO:0015074; F:GO:0003676	P:DNA integration; F:nucleic acid binding					TRINITY_DN2843_c0_g2_i3	441	2	L0AX27_THEEQMembrane protein, putative OS=Theileria equi strain WA OX=1537102 GN=BEWA_026570 PE=4 SV=1	8.4648e-05	50.77	1	C:GO:0016021	C:integral component of membrane			IPR007480 (PFAM)
TRINITY_DN10009_c1_g1_i1	---NA---	153	0	0	0	0	0	0	0	0	no IPS match	no IPS match	no IPS match					TRINITY_DN99676_c0_g1_i1	305	5	L0AX27_THEEQMembrane protein, putative OS=Theileria equi strain WA OX=1537102 GN=BEWA_026570 PE=4 SV=1	1.7758e-26	55.22	1	C:GO:0016021	C:integral component of membrane			no IPS match
TRINITY_DN10009_c2_g1_i1	A0A131YGI7_RHIAPRetrovirus-related Pol polyprotein from transposon 17.6 OS=Rhipicephalus appendiculatus OX=34631 PE=4 SV=1	167	1	3.2545e-11	75.76	5	P:GO:0006355; P:GO:0015074; F:GO:0003676; F:GO:0003700; F:GO:0008270	P:regulation of transcription, DNA-templated; P:DNA integration; F:nucleic acid binding; F:DNA-binding transcription factor activity; F:zinc ion binding	0	0	no IPS match	no IPS match	no IPS match					TRINITY_DN170314_c0_g1_i1	740	1	A0A3B0NB21_THEANC2 domain containing protein, putative OS=Theileria annulata OX=5874 GN=TAT_000164200 PE=4 SV=1	7.28281e-154	93.93	1	C:GO:0016021	C:integral component of membrane			IPR037721 (PANTHER); PTHR12546:SF56 (PANTHER); SSF49562 (SUPERFAMILY)
TRINITY_DN100097_c0_g1_i1	---NA---	182	0	0	0	0	0	0	0	0	no IPS match	no IPS match	no IPS match					TRINITY_DN170707_c0_g1_i1	671	2	A0A3B0NB21_THEANC2 domain containing protein, putative OS=Theileria annulata OX=5874 GN=TAT_000164200 PE=4 SV=1	3.28659e-82	67.52	1	C:GO:0016021	C:integral component of membrane			IPR037721 (PANTHER); PTHR12546:SF56 (PANTHER)
TRINITY_DN100099_c0_g1_i1	A0A224Y5Q2_9ACARUncharacterized protein OS=Rhipicephalus zambeziensis OX=60191 PE=4 SV=1	215	1	6.17895e-14	62.71	0	0	0	0	0	no IPS match	no IPS match	no IPS match					TRINITY_DN206996_c0_g1_i1	218	1	A0A3B0NB21_THEANC2 domain containing protein, putative OS=Theileria annulata OX=5874 GN=TAT_000164200 PE=4 SV=1	5.5663e-39	94.44	1	C:GO:0016021	C:integral component of membrane			mobidb-lite (MOBIDB_LITE)
TRINITY_DN1001_c0_g1_i1	A0A131Z619_RHIAPG patch domain and KOW motifs-containing protein OS=Rhipicephalus appendiculatus OX=34631 PE=4 SV=1	1792	5	0	77.57	1	F:GO:0003676	F:nucleic acid binding	0	0	Coil (COILS); IPR026822 (PFAM); IPR041330 (PFAM); mobidb-lite (MOBIDB_LITE); PTHR15818:SF2 (PANTHER); PTHR15818 (PANTHER); IPR000467 (PROSITE_PROFILES); IPR041994 (CDD); IPR041993 (CDD); IPR008991 (SUPERFAMILY)	F:GO:0003676	F:nucleic acid binding					TRINITY_DN5010_c0_g6_i1	1624	5	L0AX33_THEEQUncharacterized protein OS=Theileria equi strain WA OX=1537102 GN=BEWA_022870 PE=4 SV=1	1.2269e-10	64.56	1	C:GO:0016021	C:integral component of membrane			no IPS match
TRINITY_DN10010_c0_g1_i1	---NA---	475	0	0	0	0	0	0	0	0	mobidb-lite (MOBIDB_LITE); mobidb-lite (MOBIDB_LITE); mobidb-lite (MOBIDB_LITE)	no GO terms	no GO terms					TRINITY_DN45652_c0_g1_i1	419	5	A0A3B0MK94_THEANTpr-related protein family member, putative OS=Theileria annulata OX=5874 GN=TAT_000065700 PE=4 SV=1	1.65167e-19	63.56	1	C:GO:0016021	C:integral component of membrane			no IPS match
TRINITY_DN10010_c0_g1_i10	---NA---	1689	0	0	0	0	0	0	0	0	mobidb-lite (MOBIDB_LITE); mobidb-lite (MOBIDB_LITE); mobidb-lite (MOBIDB_LITE); mobidb-lite (MOBIDB_LITE); mobidb-lite (MOBIDB_LITE); mobidb-lite (MOBIDB_LITE); mobidb-lite (MOBIDB_LITE); mobidb-lite (MOBIDB_LITE); mobidb-lite (MOBIDB_LITE)	no GO terms	no GO terms					TRINITY_DN8508_c2_g2_i1	313	5	L0AX33_THEEQUncharacterized protein OS=Theileria equi strain WA OX=1537102 GN=BEWA_022870 PE=4 SV=1	4.46406e-14	62.41	1	C:GO:0016021	C:integral component of membrane			no IPS match
TRINITY_DN10010_c0_g1_i11	A0A224YRC7_9ACARTIL domain containing protein (Fragment) OS=Rhipicephalus zambeziensis OX=60191 PE=4 SV=1	2064	1	7.81694e-11	48.2	0	0	0	0	0	mobidb-lite (MOBIDB_LITE); mobidb-lite (MOBIDB_LITE); mobidb-lite (MOBIDB_LITE); mobidb-lite (MOBIDB_LITE); mobidb-lite (MOBIDB_LITE); mobidb-lite (MOBIDB_LITE); mobidb-lite (MOBIDB_LITE); mobidb-lite (MOBIDB_LITE); mobidb-lite (MOBIDB_LITE)	no GO terms	no GO terms					TRINITY_DN8508_c1_g5_i1	1260	5	L0AX33_THEEQUncharacterized protein OS=Theileria equi strain WA OX=1537102 GN=BEWA_022870 PE=4 SV=1	3.64642e-27	59.96	1	C:GO:0016021	C:integral component of membrane			no IPS match
TRINITY_DN10010_c0_g1_i12	---NA---	855	0	0	0	0	0	0	0	0	mobidb-lite (MOBIDB_LITE); mobidb-lite (MOBIDB_LITE); mobidb-lite (MOBIDB_LITE); mobidb-lite (MOBIDB_LITE)	no GO terms	no GO terms					TRINITY_DN6857_c0_g1_i7	1538	5	L0AX33_THEEQUncharacterized protein OS=Theileria equi strain WA OX=1537102 GN=BEWA_022870 PE=4 SV=1	1.12845e-57	59.95	1	C:GO:0016021	C:integral component of membrane			no IPS match
TRINITY_DN10010_c0_g1_i13	---NA---	2062	0	0	0	0	0	0	0	0	mobidb-lite (MOBIDB_LITE); mobidb-lite (MOBIDB_LITE); mobidb-lite (MOBIDB_LITE); mobidb-lite (MOBIDB_LITE); mobidb-lite (MOBIDB_LITE); mobidb-lite (MOBIDB_LITE); mobidb-lite (MOBIDB_LITE); mobidb-lite (MOBIDB_LITE)	no GO terms	no GO terms					TRINITY_DN26118_c0_g6_i3	1347	5	L0AX33_THEEQUncharacterized protein OS=Theileria equi strain WA OX=1537102 GN=BEWA_022870 PE=4 SV=1	4.62205e-31	50.94	1	C:GO:0016021	C:integral component of membrane			no IPS match
TRINITY_DN10010_c0_g1_i2	---NA---	761	0	0	0	0	0	0	0	0	mobidb-lite (MOBIDB_LITE); mobidb-lite (MOBIDB_LITE); mobidb-lite (MOBIDB_LITE)	no GO terms	no GO terms					TRINITY_DN197189_c0_g1_i1	915	5	L0AX33_THEEQUncharacterized protein OS=Theileria equi strain WA OX=1537102 GN=BEWA_022870 PE=4 SV=1	6.7963e-16	64.89	1	C:GO:0016021	C:integral component of membrane			no IPS match
TRINITY_DN10010_c0_g1_i3	---NA---	390	0	0	0	0	0	0	0	0	mobidb-lite (MOBIDB_LITE); mobidb-lite (MOBIDB_LITE); mobidb-lite (MOBIDB_LITE)	no GO terms	no GO terms					TRINITY_DN155829_c0_g1_i1	555	5	L0AX33_THEEQUncharacterized protein OS=Theileria equi strain WA OX=1537102 GN=BEWA_022870 PE=4 SV=1	7.49193e-08	65.54	1	C:GO:0016021	C:integral component of membrane			no IPS match
TRINITY_DN10010_c0_g1_i4	---NA---	1930	0	0	0	0	0	0	0	0	mobidb-lite (MOBIDB_LITE); mobidb-lite (MOBIDB_LITE); mobidb-lite (MOBIDB_LITE); mobidb-lite (MOBIDB_LITE); mobidb-lite (MOBIDB_LITE)	no GO terms	no GO terms					TRINITY_DN225844_c0_g1_i1	503	1	L0AX33_THEEQUncharacterized protein OS=Theileria equi strain WA OX=1537102 GN=BEWA_022870 PE=4 SV=1	0.000226682	67.65	1	C:GO:0016021	C:integral component of membrane			no IPS match
TRINITY_DN10010_c0_g1_i5	---NA---	538	0	0	0	0	0	0	0	0	mobidb-lite (MOBIDB_LITE); mobidb-lite (MOBIDB_LITE); mobidb-lite (MOBIDB_LITE); mobidb-lite (MOBIDB_LITE)	no GO terms	no GO terms					TRINITY_DN60728_c2_g1_i1	561	5	L0AX33_THEEQUncharacterized protein OS=Theileria equi strain WA OX=1537102 GN=BEWA_022870 PE=4 SV=1	1.13134e-11	75.91	1	C:GO:0016021	C:integral component of membrane			no IPS match
TRINITY_DN10010_c0_g1_i6	---NA---	722	0	0	0	0	0	0	0	0	mobidb-lite (MOBIDB_LITE); mobidb-lite (MOBIDB_LITE); mobidb-lite (MOBIDB_LITE)	no GO terms	no GO terms					TRINITY_DN67063_c0_g1_i1	259	5	L0AX33_THEEQUncharacterized protein OS=Theileria equi strain WA OX=1537102 GN=BEWA_022870 PE=4 SV=1	2.09092e-10	91.25	1	C:GO:0016021	C:integral component of membrane			no IPS match
TRINITY_DN10010_c0_g1_i8	---NA---	364	0	0	0	0	0	0	0	0	no IPS match	no IPS match	no IPS match					TRINITY_DN35412_c0_g2_i1	218	4	L0AX33_THEEQUncharacterized protein OS=Theileria equi strain WA OX=1537102 GN=BEWA_022870 PE=4 SV=1	2.62261e-05	59.05	1	C:GO:0016021	C:integral component of membrane			no IPS match
TRINITY_DN10010_c0_g1_i9	---NA---	350	0	0	0	0	0	0	0	0	mobidb-lite (MOBIDB_LITE); mobidb-lite (MOBIDB_LITE); mobidb-lite (MOBIDB_LITE)	no GO terms	no GO terms					TRINITY_DN51940_c0_g1_i1	373	5	L0AX33_THEEQUncharacterized protein OS=Theileria equi strain WA OX=1537102 GN=BEWA_022870 PE=4 SV=1	1.53782e-09	57.69	1	C:GO:0016021	C:integral component of membrane			mobidb-lite (MOBIDB_LITE); mobidb-lite (MOBIDB_LITE)
TRINITY_DN10010_c0_g2_i1	A0A224YRC7_9ACARTIL domain containing protein (Fragment) OS=Rhipicephalus zambeziensis OX=60191 PE=4 SV=1	1102	4	6.35279e-19	56.29	0	0	0	0	0	no IPS match	no IPS match	no IPS match					TRINITY_DN51940_c0_g1_i2	219	5	L0AX33_THEEQUncharacterized protein OS=Theileria equi strain WA OX=1537102 GN=BEWA_022870 PE=4 SV=1	7.06574e-10	57.69	1	C:GO:0016021	C:integral component of membrane			no IPS match
TRINITY_DN10010_c1_g1_i1	A0A224YF78_9ACARTIL domain containing protein (Fragment) OS=Rhipicephalus zambeziensis OX=60191 PE=4 SV=1	244	1	0.000102491	58.82	0	0	0	0	0	no IPS match	no IPS match	no IPS match					TRINITY_DN91673_c0_g1_i1	494	5	L0AX33_THEEQUncharacterized protein OS=Theileria equi strain WA OX=1537102 GN=BEWA_022870 PE=4 SV=1	6.339e-22	58.41	1	C:GO:0016021	C:integral component of membrane			no IPS match
TRINITY_DN10010_c1_g2_i1	---NA---	165	0	0	0	0	0	0	0	0	no IPS match	no IPS match	no IPS match					TRINITY_DN47124_c0_g1_i1	249	5	Q4U9Z8_THEANTpr-related protein family member, putative OS=Theileria annulata OX=5874 GN=TA07770 PE=4 SV=1	7.83039e-07	68.71	1	C:GO:0016021	C:integral component of membrane			no IPS match
TRINITY_DN10010_c1_g3_i1	---NA---	233	0	0	0	0	0	0	0	0	mobidb-lite (MOBIDB_LITE)	no GO terms	no GO terms					TRINITY_DN41379_c0_g1_i2	1145	5	L0AX33_THEEQUncharacterized protein OS=Theileria equi strain WA OX=1537102 GN=BEWA_022870 PE=4 SV=1	1.70533e-21	63.97	1	C:GO:0016021	C:integral component of membrane			no IPS match
TRINITY_DN100103_c0_g1_i1	A0A224Y949_9ACARUncharacterized protein OS=Rhipicephalus zambeziensis OX=60191 PE=4 SV=1	158	2	0.000144346	57.32	0	0	0	0	0	no IPS match	no IPS match	no IPS match					TRINITY_DN50281_c0_g1_i1	182	3	L0AX33_THEEQUncharacterized protein OS=Theileria equi strain WA OX=1537102 GN=BEWA_022870 PE=4 SV=1	5.54951e-06	55.04	1	C:GO:0016021	C:integral component of membrane			no IPS match
TRINITY_DN100106_c0_g1_i1	L7LV95_9ACARPutative tick transposon OS=Rhipicephalus pulchellus OX=72859 PE=2 SV=1	197	5	1.21387e-21	81.85	2	P:GO:0015074; F:GO:0003676	P:DNA integration; F:nucleic acid binding	0	0	no IPS match	no IPS match	no IPS match					TRINITY_DN10477_c0_g1_i11	457	5	L0AX33_THEEQUncharacterized protein OS=Theileria equi strain WA OX=1537102 GN=BEWA_022870 PE=4 SV=1	2.55531e-34	61.89	1	C:GO:0016021	C:integral component of membrane			no IPS match
TRINITY_DN10011_c0_g1_i1	V9MM24_9ACARCytochrome c oxidase subunit 1 OS=Rhipicephalus kohlsi OX=127004 GN=COX1 PE=3 SV=1	7641	5	2.25656e-111	66.56	10	P:GO:0006119; P:GO:0009060; P:GO:0022900; P:GO:1902600; F:GO:0004129; F:GO:0020037; F:GO:0046872; C:GO:0005743; C:GO:0016021; C:GO:0045277	P:oxidative phosphorylation; P:aerobic respiration; P:electron transport chain; P:proton transmembrane transport; F:cytochrome-c oxidase activity; F:heme binding; F:metal ion binding; C:mitochondrial inner membrane; C:integral component of membrane; C:respiratory chain complex IV	EC:1.9.3.1	Acting on a heme group of donors	IPR000883 (PRINTS); IPR036927 (G3DSA:1.20.210.GENE3D); IPR000883 (PFAM); PTHR10422:SF18 (PANTHER); IPR000883 (PANTHER); IPR023615 (PROSITE_PATTERNS); IPR023616 (PROSITE_PROFILES); IPR036927 (SUPERFAMILY)	P:GO:0009060; P:GO:0055114; F:GO:0004129; F:GO:0020037; C:GO:0016021	P:aerobic respiration; P:oxidation-reduction process; F:cytochrome-c oxidase activity; F:heme binding; C:integral component of membrane					TRINITY_DN15809_c1_g4_i7	489	5	Q4U9Z8_THEANTpr-related protein family member, putative OS=Theileria annulata OX=5874 GN=TA07770 PE=4 SV=1	3.74849e-26	67.3	1	C:GO:0016021	C:integral component of membrane			no IPS match
TRINITY_DN10011_c0_g1_i3	V9MM24_9ACARCytochrome c oxidase subunit 1 OS=Rhipicephalus kohlsi OX=127004 GN=COX1 PE=3 SV=1	7641	5	2.25656e-111	66.56	10	P:GO:0006119; P:GO:0009060; P:GO:0022900; P:GO:1902600; F:GO:0004129; F:GO:0020037; F:GO:0046872; C:GO:0005743; C:GO:0016021; C:GO:0045277	P:oxidative phosphorylation; P:aerobic respiration; P:electron transport chain; P:proton transmembrane transport; F:cytochrome-c oxidase activity; F:heme binding; F:metal ion binding; C:mitochondrial inner membrane; C:integral component of membrane; C:respiratory chain complex IV	EC:1.9.3.1	Acting on a heme group of donors	IPR000883 (PRINTS); IPR036927 (G3DSA:1.20.210.GENE3D); IPR000883 (PFAM); PTHR10422:SF18 (PANTHER); IPR000883 (PANTHER); IPR023615 (PROSITE_PATTERNS); IPR023616 (PROSITE_PROFILES); IPR036927 (SUPERFAMILY)	P:GO:0009060; P:GO:0055114; F:GO:0004129; F:GO:0020037; C:GO:0016021	P:aerobic respiration; P:oxidation-reduction process; F:cytochrome-c oxidase activity; F:heme binding; C:integral component of membrane					TRINITY_DN15809_c1_g4_i2	1086	5	L0AX33_THEEQUncharacterized protein OS=Theileria equi strain WA OX=1537102 GN=BEWA_022870 PE=4 SV=1	4.3064e-22	58.35	1	C:GO:0016021	C:integral component of membrane			no IPS match
TRINITY_DN100112_c0_g1_i1	A0A147BCA5_IXORIPutative gtpase-activating protein OS=Ixodes ricinus OX=34613 PE=4 SV=1	295	4	0.000235599	77.68	2	P:GO:0035556; F:GO:0046872	P:intracellular signal transduction; F:metal ion binding	0	0	no IPS match	no IPS match	no IPS match					TRINITY_DN16480_c0_g4_i2	2892	3	J4C2M0_THEORHEAT repeat containing protein OS=Theileria orientalis strain Shintoku OX=869250 GN=TOT_010001185 PE=4 SV=1	6.11567e-101	76.76	1	C:GO:0016021	C:integral component of membrane			IPR013584 (PFAM)
TRINITY_DN100115_c0_g1_i1	---NA---	165	0	0	0	0	0	0	0	0	no IPS match	no IPS match	no IPS match					TRINITY_DN16480_c0_g4_i1	2961	3	J4C2M0_THEORHEAT repeat containing protein OS=Theileria orientalis strain Shintoku OX=869250 GN=TOT_010001185 PE=4 SV=1	9.78764e-101	76.76	1	C:GO:0016021	C:integral component of membrane			no IPS match
TRINITY_DN100118_c0_g1_i1	---NA---	157	0	0	0	0	0	0	0	0	no IPS match	no IPS match	no IPS match					TRINITY_DN76680_c0_g1_i1	186	5	L0AX45_THEEQUncharacterized protein OS=Theileria equi strain WA OX=1537102 GN=BEWA_026720 PE=4 SV=1	7.43541e-07	57.51	1	C:GO:0016021	C:integral component of membrane			no IPS match
TRINITY_DN100119_c0_g1_i1	A0A131YWK0_RHIAPExo endo phos OS=Rhipicephalus appendiculatus OX=34631 PE=4 SV=1	168	2	4.90062e-16	86.11	0	0	0	0	0	mobidb-lite (MOBIDB_LITE); mobidb-lite (MOBIDB_LITE)	no GO terms	no GO terms					TRINITY_DN51571_c1_g1_i1	415	5	L0AX64_THEEQUncharacterized protein OS=Theileria equi strain WA OX=1537102 GN=BEWA_030300 PE=4 SV=1	2.84464e-30	59.27	1	C:GO:0016021	C:integral component of membrane			no IPS match
TRINITY_DN10012_c0_g1_i1	---NA---	309	0	0	0	0	0	0	0	0	no IPS match	no IPS match	no IPS match					TRINITY_DN84360_c0_g1_i1	292	5	L0AX64_THEEQUncharacterized protein OS=Theileria equi strain WA OX=1537102 GN=BEWA_030300 PE=4 SV=1	1.17784e-16	55.92	1	C:GO:0016021	C:integral component of membrane			no IPS match
TRINITY_DN100121_c0_g1_i1	A0A147BD30_IXORIPutative transposase-like protein (Fragment) OS=Ixodes ricinus OX=34613 PE=4 SV=1	244	3	5.55486e-25	75.24	0	0	0	0	0	no IPS match	no IPS match	no IPS match					TRINITY_DN200532_c0_g1_i1	440	5	L0AX69_THEEQSignal peptide-containing protein OS=Theileria equi strain WA OX=1537102 GN=BEWA_030350 PE=4 SV=1	2.10137e-60	55.51	1	C:GO:0016021	C:integral component of membrane			no IPS match
TRINITY_DN100122_c0_g1_i1	---NA---	337	0	0	0	0	0	0	0	0	no IPS match	no IPS match	no IPS match					TRINITY_DN72791_c0_g1_i1	1218	5	A0A3B0MTD4_THEANHydrolase_4 domain-containing protein OS=Theileria annulata OX=5874 GN=TAT_000286300 PE=4 SV=1	1.85752e-144	51.94	1	C:GO:0016021	C:integral component of membrane			IPR007480 (PFAM)
TRINITY_DN100126_c0_g1_i1	A0A131YFQ7_RHIAPTick transposon OS=Rhipicephalus appendiculatus OX=34631 PE=4 SV=1	206	2	1.25144e-05	61.8	0	0	0	0	0	no IPS match	no IPS match	no IPS match					TRINITY_DN63444_c0_g1_i1	976	1	L0AX70_THEEQDUF1279 domain-containing protein OS=Theileria equi strain WA OX=1537102 GN=BEWA_024700 PE=4 SV=1	1.64607e-119	75.89	1	C:GO:0016021	C:integral component of membrane			IPR009688 (PFAM); PTHR21377 (PANTHER)
TRINITY_DN100127_c0_g1_i1	---NA---	164	0	0	0	0	0	0	0	0	no IPS match	no IPS match	no IPS match					TRINITY_DN2437_c0_g1_i3	199	3	A0A3B0N596_THEANFcf1, putative OS=Theileria annulata OX=5874 GN=TAT_000155300 PE=4 SV=1	4.96983e-07	70.76	1	C:GO:0016021	C:integral component of membrane			mobidb-lite (MOBIDB_LITE)
TRINITY_DN100129_c1_g1_i1	---NA---	182	0	0	0	0	0	0	0	0	no IPS match	no IPS match	no IPS match					TRINITY_DN105087_c0_g1_i1	593	5	L0AX85_THEEQUncharacterized protein OS=Theileria equi strain WA OX=1537102 GN=BEWA_030280 PE=4 SV=1	1.25908e-18	51.44	1	C:GO:0016021	C:integral component of membrane			no IPS match
TRINITY_DN10013_c0_g1_i1	---NA---	750	0	0	0	0	0	0	0	0	mobidb-lite (MOBIDB_LITE); mobidb-lite (MOBIDB_LITE)	no GO terms	no GO terms					TRINITY_DN31189_c0_g3_i1	200	5	L0AXA6_THEEQUncharacterized protein OS=Theileria equi strain WA OX=1537102 GN=BEWA_025050 PE=4 SV=1	2.13892e-24	81.94	1	C:GO:0016021	C:integral component of membrane			no IPS match
TRINITY_DN10013_c0_g1_i10	---NA---	1413	0	0	0	0	0	0	0	0	no IPS match	no IPS match	no IPS match					TRINITY_DN5010_c0_g2_i1	232	5	L0AXB7_THEEQUncharacterized protein OS=Theileria equi strain WA OX=1537102 GN=BEWA_027270 PE=4 SV=1	2.44002e-12	83.67	1	C:GO:0016021	C:integral component of membrane			no IPS match
TRINITY_DN10013_c0_g1_i2	A0A224Z9W5_9ACARTick transposon OS=Rhipicephalus zambeziensis OX=60191 PE=4 SV=1	4710	2	1.76367e-11	61	1	F:GO:0003677	F:DNA binding	0	0	no IPS match	no IPS match	no IPS match					TRINITY_DN5010_c0_g2_i2	290	5	L0AXB7_THEEQUncharacterized protein OS=Theileria equi strain WA OX=1537102 GN=BEWA_027270 PE=4 SV=1	1.90059e-15	86.31	1	C:GO:0016021	C:integral component of membrane			no IPS match
TRINITY_DN10013_c0_g1_i3	A0A131YM11_RHIAPCa2+ dependent activator protein for secretion 2 isoform A OS=Rhipicephalus appendiculatus OX=34631 PE=4 SV=1	750	2	1.27656e-06	96	3	P:GO:0016079; P:GO:1990504; C:GO:0098793	P:synaptic vesicle exocytosis; P:dense core granule exocytosis; C:presynapse	0	0	mobidb-lite (MOBIDB_LITE); mobidb-lite (MOBIDB_LITE)	no GO terms	no GO terms					TRINITY_DN35821_c0_g5_i1	861	5	L0AXB7_THEEQUncharacterized protein OS=Theileria equi strain WA OX=1537102 GN=BEWA_027270 PE=4 SV=1	9.29395e-07	73.43	1	C:GO:0016021	C:integral component of membrane			no IPS match
TRINITY_DN10013_c0_g1_i4	A0A224Z9W5_9ACARTick transposon OS=Rhipicephalus zambeziensis OX=60191 PE=4 SV=1	5451	3	5.41921e-11	70.97	2	F:GO:0003677; C:GO:0016021	F:DNA binding; C:integral component of membrane	0	0	no IPS match	no IPS match	no IPS match					TRINITY_DN35821_c0_g1_i3	760	5	L0AXB7_THEEQUncharacterized protein OS=Theileria equi strain WA OX=1537102 GN=BEWA_027270 PE=4 SV=1	1.03432e-28	58.06	1	C:GO:0016021	C:integral component of membrane			no IPS match
TRINITY_DN10013_c0_g1_i5	A0A224Z9W5_9ACARTick transposon OS=Rhipicephalus zambeziensis OX=60191 PE=4 SV=1	3826	5	1.8178e-15	58.3	2	F:GO:0003677; C:GO:0005634	F:DNA binding; C:nucleus	0	0	no IPS match	no IPS match	no IPS match					TRINITY_DN8508_c1_g2_i4	484	5	L0AXB7_THEEQUncharacterized protein OS=Theileria equi strain WA OX=1537102 GN=BEWA_027270 PE=4 SV=1	4.40693e-08	75.65	1	C:GO:0016021	C:integral component of membrane			no IPS match
TRINITY_DN10013_c0_g1_i6	A0A147BKA8_IXORIPutative tick transposon (Fragment) OS=Ixodes ricinus OX=34613 PE=4 SV=1	750	1	0.000202745	62.69	1	F:GO:0003677	F:DNA binding	0	0	mobidb-lite (MOBIDB_LITE); mobidb-lite (MOBIDB_LITE)	no GO terms	no GO terms					TRINITY_DN6857_c0_g1_i1	318	5	L0AXB7_THEEQUncharacterized protein OS=Theileria equi strain WA OX=1537102 GN=BEWA_027270 PE=4 SV=1	2.47752e-19	64.19	1	C:GO:0016021	C:integral component of membrane			no IPS match
TRINITY_DN10013_c0_g1_i8	A0A224YSP7_9ACARCa2+ dependent activator protein for secretion 2 isoform A OS=Rhipicephalus zambeziensis OX=60191 PE=4 SV=1	693	2	6.54997e-07	96	3	P:GO:0016079; P:GO:1990504; C:GO:0098793	P:synaptic vesicle exocytosis; P:dense core granule exocytosis; C:presynapse	0	0	no IPS match	no IPS match	no IPS match					TRINITY_DN6857_c0_g1_i3	418	5	L0AXB7_THEEQUncharacterized protein OS=Theileria equi strain WA OX=1537102 GN=BEWA_027270 PE=4 SV=1	5.10097e-33	67.86	1	C:GO:0016021	C:integral component of membrane			no IPS match
TRINITY_DN10013_c0_g1_i9	A0A224Z9W5_9ACARTick transposon OS=Rhipicephalus zambeziensis OX=60191 PE=4 SV=1	5452	3	5.41921e-11	70.97	2	F:GO:0003677; C:GO:0016021	F:DNA binding; C:integral component of membrane	0	0	no IPS match	no IPS match	no IPS match					TRINITY_DN26118_c0_g3_i1	543	5	L0AXB7_THEEQUncharacterized protein OS=Theileria equi strain WA OX=1537102 GN=BEWA_027270 PE=4 SV=1	3.06521e-19	60.02	1	C:GO:0016021	C:integral component of membrane			no IPS match
TRINITY_DN100133_c0_g1_i1	---NA---	161	0	0	0	0	0	0	0	0	no IPS match	no IPS match	no IPS match					TRINITY_DN26118_c0_g8_i1	417	5	L0AXB7_THEEQUncharacterized protein OS=Theileria equi strain WA OX=1537102 GN=BEWA_027270 PE=4 SV=1	6.24251e-06	75.21	1	C:GO:0016021	C:integral component of membrane			no IPS match
TRINITY_DN100134_c0_g1_i1	---NA---	236	0	0	0	0	0	0	0	0	no IPS match	no IPS match	no IPS match					TRINITY_DN26118_c1_g1_i1	241	5	L0AXB7_THEEQUncharacterized protein OS=Theileria equi strain WA OX=1537102 GN=BEWA_027270 PE=4 SV=1	4.44593e-11	60.45	1	C:GO:0016021	C:integral component of membrane			no IPS match
TRINITY_DN10014_c0_g1_i1	A0A224Z7Q7_9ACARTHAP domain-containing protein (Fragment) OS=Rhipicephalus zambeziensis OX=60191 PE=4 SV=1	366	1	0.000659567	75.86	1	F:GO:0003677	F:DNA binding	0	0	no IPS match	no IPS match	no IPS match					TRINITY_DN7357_c2_g3_i1	1438	5	L0AXB7_THEEQUncharacterized protein OS=Theileria equi strain WA OX=1537102 GN=BEWA_027270 PE=4 SV=1	1.17996e-12	76.4	1	C:GO:0016021	C:integral component of membrane			no IPS match
TRINITY_DN10014_c0_g1_i11	A0A224Z8X1_9ACARsnRNA-activating protein complex subunit 4 OS=Rhipicephalus zambeziensis OX=60191 PE=4 SV=1	4822	5	8.07963e-15	53.03	20	P:GO:0000281; P:GO:0007030; P:GO:0007051; P:GO:0007088; P:GO:0007099; P:GO:0007307; P:GO:0008284; P:GO:0010971; P:GO:0030261; P:GO:0045792; P:GO:0090282; F:GO:0000976; F:GO:0001135; F:GO:0001228; F:GO:0003677; F:GO:0043565; C:GO:0005623; C:GO:0005700; C:GO:0005719; C:GO:0031523	P:mitotic cytokinesis; P:Golgi organization; P:spindle organization; P:regulation of mitotic nuclear division; P:centriole replication; P:eggshell chorion gene amplification; P:positive regulation of cell population proliferation; P:positive regulation of G2/M transition of mitotic cell cycle; P:chromosome condensation; P:negative regulation of cell size; P:positive regulation of transcription in…	0	0	G3DSA:1.10.10.60 (GENE3D); IPR001005 (PFAM); G3DSA:1.10.10.60 (GENE3D); PF13921 (PFAM); G3DSA:1.10.10.60 (GENE3D); IPR015395 (PFAM); mobidb-lite (MOBIDB_LITE); mobidb-lite (MOBIDB_LITE); mobidb-lite (MOBIDB_LITE); mobidb-lite (MOBIDB_LITE); mobidb-lite (MOBIDB_LITE); mobidb-lite (MOBIDB_LITE); mobidb-lite (MOBIDB_LITE); mobidb-lite (MOBIDB_LITE); IPR015495 (PANTHER); PTHR45614:SF9 (PANTHER); IPR0…	F:GO:0003677	F:DNA binding					TRINITY_DN7357_c2_g3_i2	1211	5	L0AXB7_THEEQUncharacterized protein OS=Theileria equi strain WA OX=1537102 GN=BEWA_027270 PE=4 SV=1	7.57865e-13	76.4	1	C:GO:0016021	C:integral component of membrane			no IPS match
TRINITY_DN10014_c0_g1_i12	A0A224Z8X1_9ACARsnRNA-activating protein complex subunit 4 OS=Rhipicephalus zambeziensis OX=60191 PE=4 SV=1	4935	5	8.31752e-15	53.03	20	P:GO:0000281; P:GO:0007030; P:GO:0007051; P:GO:0007088; P:GO:0007099; P:GO:0007307; P:GO:0008284; P:GO:0010971; P:GO:0030261; P:GO:0045792; P:GO:0090282; F:GO:0000976; F:GO:0001135; F:GO:0001228; F:GO:0003677; F:GO:0043565; C:GO:0005623; C:GO:0005700; C:GO:0005719; C:GO:0031523	P:mitotic cytokinesis; P:Golgi organization; P:spindle organization; P:regulation of mitotic nuclear division; P:centriole replication; P:eggshell chorion gene amplification; P:positive regulation of cell population proliferation; P:positive regulation of G2/M transition of mitotic cell cycle; P:chromosome condensation; P:negative regulation of cell size; P:positive regulation of transcription in…	0	0	G3DSA:1.10.10.60 (GENE3D); IPR001005 (PFAM); PF13921 (PFAM); IPR015395 (PFAM); G3DSA:1.10.10.60 (GENE3D); G3DSA:1.10.10.60 (GENE3D); mobidb-lite (MOBIDB_LITE); mobidb-lite (MOBIDB_LITE); mobidb-lite (MOBIDB_LITE); mobidb-lite (MOBIDB_LITE); mobidb-lite (MOBIDB_LITE); mobidb-lite (MOBIDB_LITE); mobidb-lite (MOBIDB_LITE); mobidb-lite (MOBIDB_LITE); PTHR45614:SF9 (PANTHER); PTHR45614:SF9 (PANTHER); …	F:GO:0003677	F:DNA binding					TRINITY_DN69537_c1_g1_i1	254	5	L0AXB7_THEEQUncharacterized protein OS=Theileria equi strain WA OX=1537102 GN=BEWA_027270 PE=4 SV=1	6.94999e-11	67.12	1	C:GO:0016021	C:integral component of membrane			no IPS match
TRINITY_DN10014_c0_g1_i14	A0A224Z8X1_9ACARsnRNA-activating protein complex subunit 4 OS=Rhipicephalus zambeziensis OX=60191 PE=4 SV=1	4687	5	7.79791e-15	53.03	20	P:GO:0000281; P:GO:0007030; P:GO:0007051; P:GO:0007088; P:GO:0007099; P:GO:0007307; P:GO:0008284; P:GO:0010971; P:GO:0030261; P:GO:0045792; P:GO:0090282; F:GO:0000976; F:GO:0001135; F:GO:0001228; F:GO:0003677; F:GO:0043565; C:GO:0005623; C:GO:0005700; C:GO:0005719; C:GO:0031523	P:mitotic cytokinesis; P:Golgi organization; P:spindle organization; P:regulation of mitotic nuclear division; P:centriole replication; P:eggshell chorion gene amplification; P:positive regulation of cell population proliferation; P:positive regulation of G2/M transition of mitotic cell cycle; P:chromosome condensation; P:negative regulation of cell size; P:positive regulation of transcription in…	0	0	IPR015395 (PFAM); IPR001005 (PFAM); G3DSA:1.10.10.60 (GENE3D); G3DSA:1.10.10.60 (GENE3D); G3DSA:1.10.10.60 (GENE3D); PF13921 (PFAM); mobidb-lite (MOBIDB_LITE); mobidb-lite (MOBIDB_LITE); mobidb-lite (MOBIDB_LITE); mobidb-lite (MOBIDB_LITE); mobidb-lite (MOBIDB_LITE); mobidb-lite (MOBIDB_LITE); mobidb-lite (MOBIDB_LITE); mobidb-lite (MOBIDB_LITE); PTHR45614:SF9 (PANTHER); IPR015495 (PANTHER); PTHR…	F:GO:0003677	F:DNA binding					TRINITY_DN179634_c0_g1_i1	338	5	L0AXB7_THEEQUncharacterized protein OS=Theileria equi strain WA OX=1537102 GN=BEWA_027270 PE=4 SV=1	3.60113e-08	81.66	1	C:GO:0016021	C:integral component of membrane			mobidb-lite (MOBIDB_LITE)
TRINITY_DN10014_c0_g1_i16	---NA---	581	0	0	0	0	0	0	0	0	no IPS match	no IPS match	no IPS match					TRINITY_DN138023_c0_g1_i1	249	5	L0AXB7_THEEQUncharacterized protein OS=Theileria equi strain WA OX=1537102 GN=BEWA_027270 PE=4 SV=1	1.03644e-08	79.91	1	C:GO:0016021	C:integral component of membrane			no IPS match
TRINITY_DN10014_c0_g1_i17	A0A224Z8X1_9ACARsnRNA-activating protein complex subunit 4 OS=Rhipicephalus zambeziensis OX=60191 PE=4 SV=1	4983	5	8.41769e-15	53.03	20	P:GO:0000281; P:GO:0007030; P:GO:0007051; P:GO:0007088; P:GO:0007099; P:GO:0007307; P:GO:0008284; P:GO:0010971; P:GO:0030261; P:GO:0045792; P:GO:0090282; F:GO:0000976; F:GO:0001135; F:GO:0001228; F:GO:0003677; F:GO:0043565; C:GO:0005623; C:GO:0005700; C:GO:0005719; C:GO:0031523	P:mitotic cytokinesis; P:Golgi organization; P:spindle organization; P:regulation of mitotic nuclear division; P:centriole replication; P:eggshell chorion gene amplification; P:positive regulation of cell population proliferation; P:positive regulation of G2/M transition of mitotic cell cycle; P:chromosome condensation; P:negative regulation of cell size; P:positive regulation of transcription in…	0	0	G3DSA:1.10.10.60 (GENE3D); G3DSA:1.10.10.60 (GENE3D); G3DSA:1.10.10.60 (GENE3D); IPR001005 (PFAM); PF13921 (PFAM); IPR015395 (PFAM); mobidb-lite (MOBIDB_LITE); mobidb-lite (MOBIDB_LITE); mobidb-lite (MOBIDB_LITE); mobidb-lite (MOBIDB_LITE); mobidb-lite (MOBIDB_LITE); mobidb-lite (MOBIDB_LITE); mobidb-lite (MOBIDB_LITE); mobidb-lite (MOBIDB_LITE); IPR015495 (PANTHER); PTHR45614:SF9 (PANTHER); IPR0…	F:GO:0003677	F:DNA binding					TRINITY_DN117197_c0_g1_i1	263	5	L0AXB7_THEEQUncharacterized protein OS=Theileria equi strain WA OX=1537102 GN=BEWA_027270 PE=4 SV=1	5.01827e-14	59.18	1	C:GO:0016021	C:integral component of membrane			no IPS match
TRINITY_DN10014_c0_g1_i2	A0A224Z8X1_9ACARsnRNA-activating protein complex subunit 4 OS=Rhipicephalus zambeziensis OX=60191 PE=4 SV=1	4907	5	8.25492e-15	53.03	20	P:GO:0000281; P:GO:0007030; P:GO:0007051; P:GO:0007088; P:GO:0007099; P:GO:0007307; P:GO:0008284; P:GO:0010971; P:GO:0030261; P:GO:0045792; P:GO:0090282; F:GO:0000976; F:GO:0001135; F:GO:0001228; F:GO:0003677; F:GO:0043565; C:GO:0005623; C:GO:0005700; C:GO:0005719; C:GO:0031523	P:mitotic cytokinesis; P:Golgi organization; P:spindle organization; P:regulation of mitotic nuclear division; P:centriole replication; P:eggshell chorion gene amplification; P:positive regulation of cell population proliferation; P:positive regulation of G2/M transition of mitotic cell cycle; P:chromosome condensation; P:negative regulation of cell size; P:positive regulation of transcription in…	0	0	IPR001005 (PFAM); G3DSA:1.10.10.60 (GENE3D); PF13921 (PFAM); IPR015395 (PFAM); G3DSA:1.10.10.60 (GENE3D); G3DSA:1.10.10.60 (GENE3D); mobidb-lite (MOBIDB_LITE); mobidb-lite (MOBIDB_LITE); mobidb-lite (MOBIDB_LITE); mobidb-lite (MOBIDB_LITE); mobidb-lite (MOBIDB_LITE); mobidb-lite (MOBIDB_LITE); mobidb-lite (MOBIDB_LITE); mobidb-lite (MOBIDB_LITE); IPR015495 (PANTHER); PTHR45614:SF9 (PANTHER); IPR0…	F:GO:0003677	F:DNA binding					TRINITY_DN140049_c0_g1_i1	358	5	L0AXB7_THEEQUncharacterized protein OS=Theileria equi strain WA OX=1537102 GN=BEWA_027270 PE=4 SV=1	1.06503e-12	73.33	1	C:GO:0016021	C:integral component of membrane			no IPS match
TRINITY_DN10014_c0_g1_i4	A0A224Z1D0_9ACARTick transposon (Fragment) OS=Rhipicephalus zambeziensis OX=60191 PE=4 SV=1	453	2	1.05349e-08	71.11	0	0	0	0	0	no IPS match	no IPS match	no IPS match					TRINITY_DN82132_c0_g1_i1	215	3	L0AXB7_THEEQUncharacterized protein OS=Theileria equi strain WA OX=1537102 GN=BEWA_027270 PE=4 SV=1	0.000141042	72.86	1	C:GO:0016021	C:integral component of membrane			no IPS match
TRINITY_DN10014_c0_g1_i6	A0A224Z8X1_9ACARsnRNA-activating protein complex subunit 4 OS=Rhipicephalus zambeziensis OX=60191 PE=4 SV=1	3296	5	5.335e-15	53.03	1	F:GO:0003677	F:DNA binding	0	0	PF13921 (PFAM); IPR015395 (PFAM); G3DSA:1.10.10.60 (GENE3D); G3DSA:1.10.10.60 (GENE3D); G3DSA:1.10.10.60 (GENE3D); IPR001005 (PFAM); mobidb-lite (MOBIDB_LITE); mobidb-lite (MOBIDB_LITE); mobidb-lite (MOBIDB_LITE); mobidb-lite (MOBIDB_LITE); mobidb-lite (MOBIDB_LITE); mobidb-lite (MOBIDB_LITE); mobidb-lite (MOBIDB_LITE); mobidb-lite (MOBIDB_LITE); PTHR45614:SF9 (PANTHER); PTHR45614:SF9 (PANTHER); …	F:GO:0003677	F:DNA binding					TRINITY_DN11657_c1_g4_i1	287	5	L0AXB7_THEEQUncharacterized protein OS=Theileria equi strain WA OX=1537102 GN=BEWA_027270 PE=4 SV=1	1.20976e-16	56.63	1	C:GO:0016021	C:integral component of membrane			no IPS match
TRINITY_DN10014_c0_g1_i9	A0A224Z8X1_9ACARsnRNA-activating protein complex subunit 4 OS=Rhipicephalus zambeziensis OX=60191 PE=4 SV=1	4902	5	8.24866e-15	53.03	20	P:GO:0000281; P:GO:0007030; P:GO:0007051; P:GO:0007088; P:GO:0007099; P:GO:0007307; P:GO:0008284; P:GO:0010971; P:GO:0030261; P:GO:0045792; P:GO:0090282; F:GO:0000976; F:GO:0001135; F:GO:0001228; F:GO:0003677; F:GO:0043565; C:GO:0005623; C:GO:0005700; C:GO:0005719; C:GO:0031523	P:mitotic cytokinesis; P:Golgi organization; P:spindle organization; P:regulation of mitotic nuclear division; P:centriole replication; P:eggshell chorion gene amplification; P:positive regulation of cell population proliferation; P:positive regulation of G2/M transition of mitotic cell cycle; P:chromosome condensation; P:negative regulation of cell size; P:positive regulation of transcription in…	0	0	G3DSA:1.10.10.60 (GENE3D); G3DSA:1.10.10.60 (GENE3D); IPR001005 (PFAM); G3DSA:1.10.10.60 (GENE3D); IPR015395 (PFAM); PF13921 (PFAM); mobidb-lite (MOBIDB_LITE); mobidb-lite (MOBIDB_LITE); mobidb-lite (MOBIDB_LITE); mobidb-lite (MOBIDB_LITE); mobidb-lite (MOBIDB_LITE); mobidb-lite (MOBIDB_LITE); mobidb-lite (MOBIDB_LITE); mobidb-lite (MOBIDB_LITE); PTHR45614:SF9 (PANTHER); IPR015495 (PANTHER); PTHR…	F:GO:0003677	F:DNA binding					TRINITY_DN37956_c0_g2_i1	290	5	L0AXB7_THEEQUncharacterized protein OS=Theileria equi strain WA OX=1537102 GN=BEWA_027270 PE=4 SV=1	3.08998e-06	66.59	1	C:GO:0016021	C:integral component of membrane			no IPS match
TRINITY_DN10014_c0_g2_i1	A0A131Z6R6_RHIAPJunction-mediating and-regulatory protein (Fragment) OS=Rhipicephalus appendiculatus OX=34631 PE=4 SV=1	2878	1	0	97.42	14	P:GO:0006888; P:GO:0030032; P:GO:0034333; P:GO:0048041; P:GO:0051127; P:GO:0090527; P:GO:0097320; F:GO:0008017; F:GO:0017049; F:GO:0071933; C:GO:0000139; C:GO:0005829; C:GO:0033116; C:GO:0098791	P:endoplasmic reticulum to Golgi vesicle-mediated transport; P:lamellipodium assembly; P:adherens junction assembly; P:focal adhesion assembly; P:positive regulation of actin nucleation; P:actin filament reorganization; P:plasma membrane tubulation; F:microtubule binding; F:GTP-Rho binding; F:Arp2/3 complex binding; C:Golgi membrane; C:cytosol; C:endoplasmic reticulum-Golgi intermediate compartme…	0	0	Coil (COILS); Coil (COILS); Coil (COILS); Coil (COILS); Coil (COILS); Coil (COILS); IPR031738 (PFAM); IPR031808 (PFAM); mobidb-lite (MOBIDB_LITE); mobidb-lite (MOBIDB_LITE); mobidb-lite (MOBIDB_LITE); mobidb-lite (MOBIDB_LITE); mobidb-lite (MOBIDB_LITE); mobidb-lite (MOBIDB_LITE); mobidb-lite (MOBIDB_LITE); PTHR23330 (PANTHER); IPR004170 (PROSITE_PROFILES)	no GO terms	no GO terms					TRINITY_DN94912_c0_g1_i1	296	5	L0AXB7_THEEQUncharacterized protein OS=Theileria equi strain WA OX=1537102 GN=BEWA_027270 PE=4 SV=1	2.27199e-12	59.6	1	C:GO:0016021	C:integral component of membrane			no IPS match
TRINITY_DN100141_c0_g1_i1	---NA---	188	0	0	0	0	0	0	0	0	no IPS match	no IPS match	no IPS match					TRINITY_DN35412_c1_g2_i1	163	5	L0AXB7_THEEQUncharacterized protein OS=Theileria equi strain WA OX=1537102 GN=BEWA_027270 PE=4 SV=1	9.31272e-12	71.79	1	C:GO:0016021	C:integral component of membrane			no IPS match
TRINITY_DN100142_c0_g1_i1	---NA---	260	0	0	0	0	0	0	0	0	no IPS match	no IPS match	no IPS match					TRINITY_DN35412_c1_g1_i15	241	5	L0AXB7_THEEQUncharacterized protein OS=Theileria equi strain WA OX=1537102 GN=BEWA_027270 PE=4 SV=1	8.1835e-10	66.96	1	C:GO:0016021	C:integral component of membrane			no IPS match
TRINITY_DN100147_c0_g1_i1	---NA---	200	0	0	0	0	0	0	0	0	no IPS match	no IPS match	no IPS match					TRINITY_DN35412_c1_g1_i16	237	5	L0AXB7_THEEQUncharacterized protein OS=Theileria equi strain WA OX=1537102 GN=BEWA_027270 PE=4 SV=1	6.78426e-15	62.81	1	C:GO:0016021	C:integral component of membrane			no IPS match
TRINITY_DN10015_c0_g1_i1	A0A131YV09_RHIAPTranslation initiation factor 2 subunit 3 OS=Rhipicephalus appendiculatus OX=34631 PE=4 SV=1	3064	5	0	60.15	6	P:GO:0006413; F:GO:0003743; F:GO:0003924; F:GO:0005525; F:GO:0008236; C:GO:0016021	P:translational initiation; F:translation initiation factor activity; F:GTPase activity; F:GTP binding; F:serine-type peptidase activity; C:integral component of membrane	EC:3.6.1.15	Nucleoside-triphosphate phosphatase	Coil (COILS); IPR000795 (PRINTS); IPR004161 (PFAM); G3DSA:3.40.50.300 (GENE3D); IPR000795 (PFAM); G3DSA:2.40.30.10 (GENE3D); G3DSA:2.40.30.10 (GENE3D); IPR015256 (PFAM); PTHR42854:SF9 (PANTHER); PTHR42854 (PANTHER); IPR019756 (PROSITE_PATTERNS); IPR000795 (PROSITE_PROFILES); IPR015256 (CDD); cd01888 (CDD); cd03688 (CDD); IPR009001 (SUPERFAMILY); IPR009000 (SUPERFAMILY); IPR027417 (SUPERFAMILY)	F:GO:0003924; F:GO:0005525; F:GO:0008236; C:GO:0016021	F:GTPase activity; F:GTP binding; F:serine-type peptidase activity; C:integral component of membrane					TRINITY_DN35412_c0_g1_i4	313	5	J4CDB8_THEORUncharacterized protein OS=Theileria orientalis strain Shintoku OX=869250 GN=TOT_030000128 PE=4 SV=1	1.93617e-27	64.41	1	C:GO:0016021	C:integral component of membrane			no IPS match
TRINITY_DN10015_c0_g1_i2	A0A131YV09_RHIAPTranslation initiation factor 2 subunit 3 OS=Rhipicephalus appendiculatus OX=34631 PE=4 SV=1	3026	5	0	60.15	6	P:GO:0006413; F:GO:0003743; F:GO:0003924; F:GO:0005525; F:GO:0008236; C:GO:0016021	P:translational initiation; F:translation initiation factor activity; F:GTPase activity; F:GTP binding; F:serine-type peptidase activity; C:integral component of membrane	EC:3.6.1.15	Nucleoside-triphosphate phosphatase	Coil (COILS); IPR000795 (PRINTS); IPR004161 (PFAM); G3DSA:3.40.50.300 (GENE3D); IPR000795 (PFAM); G3DSA:2.40.30.10 (GENE3D); G3DSA:2.40.30.10 (GENE3D); IPR015256 (PFAM); PTHR42854:SF9 (PANTHER); PTHR42854 (PANTHER); IPR019756 (PROSITE_PATTERNS); IPR000795 (PROSITE_PROFILES); IPR015256 (CDD); cd01888 (CDD); cd03688 (CDD); IPR009001 (SUPERFAMILY); IPR009000 (SUPERFAMILY); IPR027417 (SUPERFAMILY)	F:GO:0003924; F:GO:0005525; F:GO:0008236; C:GO:0016021	F:GTPase activity; F:GTP binding; F:serine-type peptidase activity; C:integral component of membrane					TRINITY_DN35412_c0_g1_i1	368	5	J4CDB8_THEORUncharacterized protein OS=Theileria orientalis strain Shintoku OX=869250 GN=TOT_030000128 PE=4 SV=1	1.12513e-36	67.08	1	C:GO:0016021	C:integral component of membrane			no IPS match
TRINITY_DN10015_c0_g1_i3	A0A131YV09_RHIAPTranslation initiation factor 2 subunit 3 OS=Rhipicephalus appendiculatus OX=34631 PE=4 SV=1	2385	5	0	60.15	6	P:GO:0006413; F:GO:0003743; F:GO:0003924; F:GO:0005525; F:GO:0008236; C:GO:0016021	P:translational initiation; F:translation initiation factor activity; F:GTPase activity; F:GTP binding; F:serine-type peptidase activity; C:integral component of membrane	EC:3.6.1.15	Nucleoside-triphosphate phosphatase	Coil (COILS); IPR000795 (PRINTS); IPR004161 (PFAM); G3DSA:3.40.50.300 (GENE3D); IPR000795 (PFAM); G3DSA:2.40.30.10 (GENE3D); G3DSA:2.40.30.10 (GENE3D); IPR015256 (PFAM); PTHR42854:SF9 (PANTHER); PTHR42854 (PANTHER); IPR019756 (PROSITE_PATTERNS); IPR000795 (PROSITE_PROFILES); IPR015256 (CDD); cd01888 (CDD); cd03688 (CDD); IPR009001 (SUPERFAMILY); IPR009000 (SUPERFAMILY); IPR027417 (SUPERFAMILY)	F:GO:0003924; F:GO:0005525; F:GO:0008236; C:GO:0016021	F:GTPase activity; F:GTP binding; F:serine-type peptidase activity; C:integral component of membrane					TRINITY_DN43425_c0_g1_i1	284	5	L0AXB7_THEEQUncharacterized protein OS=Theileria equi strain WA OX=1537102 GN=BEWA_027270 PE=4 SV=1	8.58382e-20	67.14	1	C:GO:0016021	C:integral component of membrane			no IPS match
TRINITY_DN10015_c0_g1_i4	A0A131YV09_RHIAPTranslation initiation factor 2 subunit 3 OS=Rhipicephalus appendiculatus OX=34631 PE=4 SV=1	3141	5	0	60.15	6	P:GO:0006413; F:GO:0003743; F:GO:0003924; F:GO:0005525; F:GO:0008236; C:GO:0016021	P:translational initiation; F:translation initiation factor activity; F:GTPase activity; F:GTP binding; F:serine-type peptidase activity; C:integral component of membrane	EC:3.6.1.15	Nucleoside-triphosphate phosphatase	Coil (COILS); IPR000795 (PRINTS); IPR004161 (PFAM); G3DSA:3.40.50.300 (GENE3D); IPR000795 (PFAM); G3DSA:2.40.30.10 (GENE3D); G3DSA:2.40.30.10 (GENE3D); IPR015256 (PFAM); PTHR42854:SF9 (PANTHER); PTHR42854 (PANTHER); IPR019756 (PROSITE_PATTERNS); IPR000795 (PROSITE_PROFILES); IPR015256 (CDD); cd01888 (CDD); cd03688 (CDD); IPR009001 (SUPERFAMILY); IPR009000 (SUPERFAMILY); IPR027417 (SUPERFAMILY)	F:GO:0003924; F:GO:0005525; F:GO:0008236; C:GO:0016021	F:GTPase activity; F:GTP binding; F:serine-type peptidase activity; C:integral component of membrane					TRINITY_DN36238_c0_g1_i1	310	5	L0AXB7_THEEQUncharacterized protein OS=Theileria equi strain WA OX=1537102 GN=BEWA_027270 PE=4 SV=1	5.0857e-12	69.31	1	C:GO:0016021	C:integral component of membrane			no IPS match
TRINITY_DN100158_c0_g1_i1	---NA---	216	0	0	0	0	0	0	0	0	no IPS match	no IPS match	no IPS match					TRINITY_DN36238_c0_g2_i1	293	5	L0AXB7_THEEQUncharacterized protein OS=Theileria equi strain WA OX=1537102 GN=BEWA_027270 PE=4 SV=1	7.78897e-17	61.33	1	C:GO:0016021	C:integral component of membrane			no IPS match
TRINITY_DN10016_c0_g1_i1	A0A224YB61_9ACARUncharacterized protein OS=Rhipicephalus zambeziensis OX=60191 PE=4 SV=1	294	1	6.95703e-18	61.29	0	0	0	0	0	no IPS match	no IPS match	no IPS match					TRINITY_DN54177_c0_g1_i1	411	5	L0AXB7_THEEQUncharacterized protein OS=Theileria equi strain WA OX=1537102 GN=BEWA_027270 PE=4 SV=1	1.18932e-16	53.68	1	C:GO:0016021	C:integral component of membrane			no IPS match
TRINITY_DN100161_c0_g1_i1	---NA---	201	0	0	0	0	0	0	0	0	mobidb-lite (MOBIDB_LITE)	no GO terms	no GO terms					TRINITY_DN15375_c2_g1_i1	414	5	L0AXB7_THEEQUncharacterized protein OS=Theileria equi strain WA OX=1537102 GN=BEWA_027270 PE=4 SV=1	1.50992e-11	66.95	1	C:GO:0016021	C:integral component of membrane			no IPS match
TRINITY_DN100163_c0_g1_i1	---NA---	205	0	0	0	0	0	0	0	0	no IPS match	no IPS match	no IPS match					TRINITY_DN17684_c0_g1_i6	372	5	L0AXB7_THEEQUncharacterized protein OS=Theileria equi strain WA OX=1537102 GN=BEWA_027270 PE=4 SV=1	1.99011e-32	68.84	1	C:GO:0016021	C:integral component of membrane			no IPS match
TRINITY_DN100168_c0_g1_i1	---NA---	155	0	0	0	0	0	0	0	0	mobidb-lite (MOBIDB_LITE)	no GO terms	no GO terms					TRINITY_DN17684_c0_g2_i1	600	5	L0AXB7_THEEQUncharacterized protein OS=Theileria equi strain WA OX=1537102 GN=BEWA_027270 PE=4 SV=1	2.8946e-55	66.41	1	C:GO:0016021	C:integral component of membrane			no IPS match
TRINITY_DN100169_c0_g1_i1	---NA---	207	0	0	0	0	0	0	0	0	no IPS match	no IPS match	no IPS match					TRINITY_DN95637_c0_g1_i1	254	2	L0AXB7_THEEQUncharacterized protein OS=Theileria equi strain WA OX=1537102 GN=BEWA_027270 PE=4 SV=1	0.000195514	62.75	1	C:GO:0016021	C:integral component of membrane			no IPS match
TRINITY_DN10017_c0_g1_i1	---NA---	231	0	0	0	0	0	0	0	0	no IPS match	no IPS match	no IPS match					TRINITY_DN5151_c0_g2_i2	215	5	L0AXB7_THEEQUncharacterized protein OS=Theileria equi strain WA OX=1537102 GN=BEWA_027270 PE=4 SV=1	5.89643e-20	67.69	1	C:GO:0016021	C:integral component of membrane			no IPS match
TRINITY_DN10017_c1_g1_i1	L7LW54_9ACARPutative zxd family zinc finger c OS=Rhipicephalus pulchellus OX=72859 PE=2 SV=1	1862	5	9.47998e-166	64.04	2	F:GO:0003676; C:GO:0016021	F:nucleic acid binding; C:integral component of membrane	0	0	PTHR31912 (PANTHER); PTHR31912:SF16 (PANTHER)	no GO terms	no GO terms					TRINITY_DN24966_c1_g3_i4	433	5	L0AXB7_THEEQUncharacterized protein OS=Theileria equi strain WA OX=1537102 GN=BEWA_027270 PE=4 SV=1	1.18643e-22	82.07	1	C:GO:0016021	C:integral component of membrane			no IPS match
TRINITY_DN10017_c2_g1_i1	---NA---	181	0	0	0	0	0	0	0	0	no IPS match	no IPS match	no IPS match					TRINITY_DN41899_c0_g1_i1	554	5	L0AXB7_THEEQUncharacterized protein OS=Theileria equi strain WA OX=1537102 GN=BEWA_027270 PE=4 SV=1	1.47808e-08	64.88	1	C:GO:0016021	C:integral component of membrane			no IPS match
TRINITY_DN100170_c0_g1_i1	---NA---	222	0	0	0	0	0	0	0	0	no IPS match	no IPS match	no IPS match					TRINITY_DN10477_c0_g1_i4	255	5	L0AXB7_THEEQUncharacterized protein OS=Theileria equi strain WA OX=1537102 GN=BEWA_027270 PE=4 SV=1	9.04711e-11	63.86	1	C:GO:0016021	C:integral component of membrane			no IPS match
TRINITY_DN100172_c0_g1_i1	---NA---	191	0	0	0	0	0	0	0	0	no IPS match	no IPS match	no IPS match					TRINITY_DN10477_c0_g1_i3	457	5	L0AXB7_THEEQUncharacterized protein OS=Theileria equi strain WA OX=1537102 GN=BEWA_027270 PE=4 SV=1	2.03672e-34	61.64	1	C:GO:0016021	C:integral component of membrane			no IPS match
TRINITY_DN100173_c0_g1_i1	---NA---	216	0	0	0	0	0	0	0	0	mobidb-lite (MOBIDB_LITE)	no GO terms	no GO terms					TRINITY_DN10477_c0_g1_i9	299	5	L0AXB7_THEEQUncharacterized protein OS=Theileria equi strain WA OX=1537102 GN=BEWA_027270 PE=4 SV=1	4.65821e-12	64.09	1	C:GO:0016021	C:integral component of membrane			no IPS match
TRINITY_DN100178_c0_g1_i1	L7MFC0_9ACARUncharacterized protein (Fragment) OS=Rhipicephalus pulchellus OX=72859 PE=2 SV=1	320	1	5.31414e-18	61.9	1	F:GO:0003677	F:DNA binding	0	0	no IPS match	no IPS match	no IPS match					TRINITY_DN10477_c0_g1_i14	370	5	L0AXB7_THEEQUncharacterized protein OS=Theileria equi strain WA OX=1537102 GN=BEWA_027270 PE=4 SV=1	1.24442e-14	55.68	1	C:GO:0016021	C:integral component of membrane			no IPS match
TRINITY_DN10018_c0_g1_i1	L7M195_9ACARPutative glycolate oxidase OS=Rhipicephalus pulchellus OX=72859 PE=2 SV=1	893	5	1.70198e-35	56.28	3	P:GO:0055114; F:GO:0010181; F:GO:0016491	P:oxidation-reduction process; F:FMN binding; F:oxidoreductase activity	0	0	IPR000262 (PFAM); IPR013785 (G3DSA:3.20.20.GENE3D); PTHR10578:SF107 (PANTHER); PTHR10578 (PANTHER); IPR037396 (PROSITE_PROFILES); SSF51395 (SUPERFAMILY)	F:GO:0003824; F:GO:0016491	F:catalytic activity; F:oxidoreductase activity					TRINITY_DN15809_c1_g1_i1	394	5	L0AXB7_THEEQUncharacterized protein OS=Theileria equi strain WA OX=1537102 GN=BEWA_027270 PE=4 SV=1	1.68064e-11	66.24	1	C:GO:0016021	C:integral component of membrane			mobidb-lite (MOBIDB_LITE)
TRINITY_DN10018_c0_g1_i2	A0A131YMN8_RHIAP(S)-2-hydroxy-acid oxidase OS=Rhipicephalus appendiculatus OX=34631 PE=3 SV=1	1399	5	4.18375e-107	68	3	P:GO:0055114; F:GO:0010181; F:GO:0016491	P:oxidation-reduction process; F:FMN binding; F:oxidoreductase activity	0	0	IPR013785 (G3DSA:3.20.20.GENE3D); IPR000262 (PFAM); IPR012133 (PIRSF); PTHR10578:SF117 (PANTHER); PTHR10578 (PANTHER); IPR008259 (PROSITE_PATTERNS); IPR037396 (PROSITE_PROFILES); IPR012133 (CDD); SSF51395 (SUPERFAMILY)	P:GO:0055114; F:GO:0003824; F:GO:0010181; F:GO:0016491	P:oxidation-reduction process; F:catalytic activity; F:FMN binding; F:oxidoreductase activity					TRINITY_DN13339_c5_g1_i1	463	5	L0AXB7_THEEQUncharacterized protein OS=Theileria equi strain WA OX=1537102 GN=BEWA_027270 PE=4 SV=1	4.33057e-05	74.36	1	C:GO:0016021	C:integral component of membrane			mobidb-lite (MOBIDB_LITE)
TRINITY_DN10018_c0_g1_i4	L7M195_9ACARPutative glycolate oxidase OS=Rhipicephalus pulchellus OX=72859 PE=2 SV=1	842	5	1.20161e-39	62.25	3	P:GO:0055114; F:GO:0010181; F:GO:0016491	P:oxidation-reduction process; F:FMN binding; F:oxidoreductase activity	0	0	IPR000262 (PFAM); IPR013785 (G3DSA:3.20.20.GENE3D); PTHR10578 (PANTHER); PTHR10578:SF107 (PANTHER); IPR037396 (PROSITE_PROFILES); SSF51395 (SUPERFAMILY)	F:GO:0003824; F:GO:0016491	F:catalytic activity; F:oxidoreductase activity					TRINITY_DN18398_c0_g1_i5	324	5	L0AXB7_THEEQUncharacterized protein OS=Theileria equi strain WA OX=1537102 GN=BEWA_027270 PE=4 SV=1	1.12922e-30	70.09	1	C:GO:0016021	C:integral component of membrane			no IPS match
TRINITY_DN10018_c0_g1_i6	A0A131YMN8_RHIAP(S)-2-hydroxy-acid oxidase OS=Rhipicephalus appendiculatus OX=34631 PE=3 SV=1	1399	5	2.20635e-107	67.79	3	P:GO:0055114; F:GO:0010181; F:GO:0016491	P:oxidation-reduction process; F:FMN binding; F:oxidoreductase activity	0	0	IPR012133 (PIRSF); IPR013785 (G3DSA:3.20.20.GENE3D); IPR000262 (PFAM); PTHR10578:SF117 (PANTHER); PTHR10578 (PANTHER); IPR008259 (PROSITE_PATTERNS); IPR037396 (PROSITE_PROFILES); IPR012133 (CDD); SSF51395 (SUPERFAMILY)	P:GO:0055114; F:GO:0003824; F:GO:0010181; F:GO:0016491	P:oxidation-reduction process; F:catalytic activity; F:FMN binding; F:oxidoreductase activity					TRINITY_DN15023_c4_g1_i1	427	5	L0AXB7_THEEQUncharacterized protein OS=Theileria equi strain WA OX=1537102 GN=BEWA_027270 PE=4 SV=1	2.73033e-15	48.81	1	C:GO:0016021	C:integral component of membrane			no IPS match
TRINITY_DN100183_c0_g1_i1	---NA---	291	0	0	0	0	0	0	0	0	no IPS match	no IPS match	no IPS match					TRINITY_DN15023_c4_g1_i2	432	5	L0AXB7_THEEQUncharacterized protein OS=Theileria equi strain WA OX=1537102 GN=BEWA_027270 PE=4 SV=1	4.06748e-15	49.39	1	C:GO:0016021	C:integral component of membrane			no IPS match
TRINITY_DN100185_c0_g1_i1	---NA---	255	0	0	0	0	0	0	0	0	no IPS match	no IPS match	no IPS match					TRINITY_DN135277_c0_g1_i1	221	1	L0AXE2_THEEQUncharacterized protein OS=Theileria equi strain WA OX=1537102 GN=BEWA_024230 PE=4 SV=1	3.10682e-46	100	1	C:GO:0016021	C:integral component of membrane			no IPS match
TRINITY_DN100186_c0_g1_i1	---NA---	217	0	0	0	0	0	0	0	0	no IPS match	no IPS match	no IPS match					TRINITY_DN36138_c0_g1_i4	4138	2	Q4UGT1_THEANRAP domain-containing protein OS=Theileria annulata OX=5874 GN=TA21125 PE=4 SV=1	1.20983e-176	72.57	1	C:GO:0016021	C:integral component of membrane			Coil (COILS); mobidb-lite (MOBIDB_LITE); mobidb-lite (MOBIDB_LITE)
TRINITY_DN100188_c0_g1_i1	---NA---	254	0	0	0	0	0	0	0	0	no IPS match	no IPS match	no IPS match					TRINITY_DN36138_c0_g1_i1	4105	2	Q4UGT1_THEANRAP domain-containing protein OS=Theileria annulata OX=5874 GN=TA21125 PE=4 SV=1	6.11555e-174	72.29	1	C:GO:0016021	C:integral component of membrane			Coil (COILS); mobidb-lite (MOBIDB_LITE); mobidb-lite (MOBIDB_LITE)
TRINITY_DN10019_c0_g1_i1	AChain A, Histone-lysine N-methyltransferase, H3 lysine-9 specific SUVH6	374	2	0.000318135	69.23	9	P:GO:0034968; F:GO:0005515; F:GO:0008270; F:GO:0008327; F:GO:0010428; F:GO:0010429; F:GO:0018024; C:GO:0000775; C:GO:0005634	P:histone lysine methylation; F:protein binding; F:zinc ion binding; F:methyl-CpG binding; F:methyl-CpNpG binding; F:methyl-CpNpN binding; F:histone-lysine N-methyltransferase activity; C:chromosome, centromeric region; C:nucleus	EC:2.1.1.43	Transferring one-carbon groups	mobidb-lite (MOBIDB_LITE)	no GO terms	no GO terms					TRINITY_DN36138_c0_g1_i3	4073	3	Q4UGT1_THEANRAP domain-containing protein OS=Theileria annulata OX=5874 GN=TA21125 PE=4 SV=1	4.8336e-174	61.5	1	C:GO:0016021	C:integral component of membrane			Coil (COILS); IPR013584 (PFAM); mobidb-lite (MOBIDB_LITE); mobidb-lite (MOBIDB_LITE); IPR013584 (PROSITE_PROFILES)
TRINITY_DN100191_c0_g1_i1	---NA---	265	0	0	0	0	0	0	0	0	no IPS match	no IPS match	no IPS match					TRINITY_DN196315_c0_g1_i1	1129	2	A0A2H6KCR2_9APICMicroneme MIC14 OS=Babesia ovata OX=189622 GN=BOVATA_022570 PE=4 SV=1	2.62888e-150	65.46	1	C:GO:0016021	C:integral component of membrane			IPR036383 (G3DSA:2.20.100.GENE3D); IPR000884 (PROSITE_PROFILES); IPR036383 (SUPERFAMILY)
TRINITY_DN100193_c0_g1_i1	---NA---	226	0	0	0	0	0	0	0	0	no IPS match	no IPS match	no IPS match					TRINITY_DN64947_c0_g1_i1	627	1	A0A2H6K9Y2_9APICProbable rRNA maturation factor OS=Babesia ovata OX=189622 GN=BOVATA_013000 PE=3 SV=1	3.21987e-11	44.39	1	C:GO:0016021	C:integral component of membrane			no IPS match
TRINITY_DN100195_c0_g1_i1	---NA---	202	0	0	0	0	0	0	0	0	no IPS match	no IPS match	no IPS match					TRINITY_DN68256_c0_g1_i1	262	5	Q4UBH9_THEANIntegral membrane protein, putative OS=Theileria annulata OX=5874 GN=TA18545 PE=4 SV=1	3.39015e-28	63.53	1	C:GO:0016021	C:integral component of membrane			no IPS match
TRINITY_DN100196_c0_g1_i1	---NA---	196	0	0	0	0	0	0	0	0	no IPS match	no IPS match	no IPS match					TRINITY_DN57921_c1_g1_i1	604	5	L0AXH6_THEEQUncharacterized protein OS=Theileria equi strain WA OX=1537102 GN=BEWA_027820 PE=4 SV=1	1.84736e-48	57.75	1	C:GO:0016021	C:integral component of membrane			no IPS match
TRINITY_DN1002_c0_g1_i1	---NA---	526	0	0	0	0	0	0	0	0	no IPS match	no IPS match	no IPS match					TRINITY_DN57921_c0_g1_i4	783	5	A0A3B0N0F0_THEANTpr-related protein family member, putative OS=Theileria annulata OX=5874 GN=TAT_000168800 PE=4 SV=1	5.44612e-69	59.99	1	C:GO:0016021	C:integral component of membrane			no IPS match
TRINITY_DN1002_c0_g1_i2	---NA---	740	0	0	0	0	0	0	0	0	no IPS match	no IPS match	no IPS match					TRINITY_DN57921_c0_g1_i2	670	5	A0A3B0N0F0_THEANTpr-related protein family member, putative OS=Theileria annulata OX=5874 GN=TAT_000168800 PE=4 SV=1	8.73704e-58	59.84	1	C:GO:0016021	C:integral component of membrane			no IPS match
TRINITY_DN1002_c0_g1_i3	---NA---	525	0	0	0	0	0	0	0	0	no IPS match	no IPS match	no IPS match					TRINITY_DN28911_c0_g1_i1	268	5	Q4UDT6_THEANMembrane protein family member, putative OS=Theileria annulata OX=5874 GN=TA12045 PE=4 SV=1	1.28309e-18	62.65	1	C:GO:0016021	C:integral component of membrane			no IPS match
TRINITY_DN10020_c0_g1_i1	---NA---	1917	0	0	0	0	0	0	0	0	no IPS match	no IPS match	no IPS match					TRINITY_DN163817_c0_g1_i1	1904	1	L0AXI2_THEEQMembrane protein, putative OS=Theileria equi strain WA OX=1537102 GN=BEWA_031350 PE=4 SV=1	9.77973e-120	84.17	1	C:GO:0016021	C:integral component of membrane			no IPS match
TRINITY_DN10020_c0_g1_i2	---NA---	1138	0	0	0	0	0	0	0	0	no IPS match	no IPS match	no IPS match					TRINITY_DN183041_c0_g1_i1	277	1	A0A2T7I567_THEORSm domain-containing protein OS=Theileria orientalis OX=68886 GN=MACL_00000983 PE=4 SV=1	3.95115e-44	98.91	1	C:GO:0016021	C:integral component of membrane			mobidb-lite (MOBIDB_LITE); mobidb-lite (MOBIDB_LITE)
TRINITY_DN10020_c0_g1_i3	---NA---	1915	0	0	0	0	0	0	0	0	no IPS match	no IPS match	no IPS match					TRINITY_DN59413_c0_g1_i1	190	1	L0AXP3_THEEQUncharacterized protein OS=Theileria equi strain WA OX=1537102 GN=BEWA_025280 PE=4 SV=1	8.42586e-08	79.69	1	C:GO:0016021	C:integral component of membrane			no IPS match
TRINITY_DN10020_c0_g2_i1	---NA---	375	0	0	0	0	0	0	0	0	no IPS match	no IPS match	no IPS match					TRINITY_DN12308_c0_g1_i1	342	1	L0AXP3_THEEQUncharacterized protein OS=Theileria equi strain WA OX=1537102 GN=BEWA_025280 PE=4 SV=1	1.7466e-38	73.68	1	C:GO:0016021	C:integral component of membrane			mobidb-lite (MOBIDB_LITE)
TRINITY_DN100201_c0_g1_i1	A0A1E1XEX7_9ACARUncharacterized protein (Fragment) OS=Amblyomma aureolatum OX=187763 PE=2 SV=1	180	1	3.70808e-12	70.37	2	P:GO:0006313; F:GO:0004803	P:transposition, DNA-mediated; F:transposase activity	0	0	no IPS match	no IPS match	no IPS match					TRINITY_DN12308_c0_g2_i1	461	1	L0AXP3_THEEQUncharacterized protein OS=Theileria equi strain WA OX=1537102 GN=BEWA_025280 PE=4 SV=1	1.45777e-47	72.41	1	C:GO:0016021	C:integral component of membrane			no IPS match
TRINITY_DN100207_c0_g1_i1	A0A224Y5F0_9ACARUncharacterized protein OS=Rhipicephalus zambeziensis OX=60191 PE=4 SV=1	320	2	7.60644e-15	61.45	0	0	0	0	0	no IPS match	no IPS match	no IPS match					TRINITY_DN66984_c0_g1_i1	188	1	L0AXP3_THEEQUncharacterized protein OS=Theileria equi strain WA OX=1537102 GN=BEWA_025280 PE=4 SV=1	3.12825e-30	91.8	1	C:GO:0016021	C:integral component of membrane			no IPS match
TRINITY_DN10021_c0_g1_i1	---NA---	312	0	0	0	0	0	0	0	0	no IPS match	no IPS match	no IPS match					TRINITY_DN66984_c0_g1_i2	451	1	L0AXP3_THEEQUncharacterized protein OS=Theileria equi strain WA OX=1537102 GN=BEWA_025280 PE=4 SV=1	5.82889e-68	83.89	1	C:GO:0016021	C:integral component of membrane			no IPS match
TRINITY_DN100211_c0_g1_i1	---NA---	169	0	0	0	0	0	0	0	0	no IPS match	no IPS match	no IPS match					TRINITY_DN180073_c0_g1_i1	208	1	L0AXP3_THEEQUncharacterized protein OS=Theileria equi strain WA OX=1537102 GN=BEWA_025280 PE=4 SV=1	2.15745e-12	74.42	1	C:GO:0016021	C:integral component of membrane			no IPS match
TRINITY_DN100213_c0_g1_i1	---NA---	188	0	0	0	0	0	0	0	0	no IPS match	no IPS match	no IPS match					TRINITY_DN156712_c0_g1_i1	185	5	L0AXP3_THEEQUncharacterized protein OS=Theileria equi strain WA OX=1537102 GN=BEWA_025280 PE=4 SV=1	1.82797e-08	56.93	1	C:GO:0016021	C:integral component of membrane			no IPS match
TRINITY_DN100214_c0_g1_i1	---NA---	188	0	0	0	0	0	0	0	0	no IPS match	no IPS match	no IPS match					TRINITY_DN240331_c0_g1_i1	228	1	L0AXP3_THEEQUncharacterized protein OS=Theileria equi strain WA OX=1537102 GN=BEWA_025280 PE=4 SV=1	0.000153928	48.57	1	C:GO:0016021	C:integral component of membrane			no IPS match
TRINITY_DN100216_c0_g1_i1	A0A224YA63_9ACARUncharacterized protein (Fragment) OS=Rhipicephalus zambeziensis OX=60191 PE=4 SV=1	249	2	0.000886052	70	0	0	0	0	0	mobidb-lite (MOBIDB_LITE); mobidb-lite (MOBIDB_LITE)	no GO terms	no GO terms					TRINITY_DN236695_c0_g1_i1	253	1	L0AXP3_THEEQUncharacterized protein OS=Theileria equi strain WA OX=1537102 GN=BEWA_025280 PE=4 SV=1	1.14241e-27	78.31	1	C:GO:0016021	C:integral component of membrane			no IPS match
TRINITY_DN10022_c0_g1_i1	---NA---	242	0	0	0	0	0	0	0	0	no IPS match	no IPS match	no IPS match					TRINITY_DN18118_c0_g1_i1	487	1	L0AXP3_THEEQUncharacterized protein OS=Theileria equi strain WA OX=1537102 GN=BEWA_025280 PE=4 SV=1	7.51048e-56	80.52	1	C:GO:0016021	C:integral component of membrane			no IPS match
TRINITY_DN100221_c0_g1_i1	---NA---	211	0	0	0	0	0	0	0	0	no IPS match	no IPS match	no IPS match					TRINITY_DN18118_c0_g1_i2	569	1	L0AXP3_THEEQUncharacterized protein OS=Theileria equi strain WA OX=1537102 GN=BEWA_025280 PE=4 SV=1	8.41738e-62	73.98	1	C:GO:0016021	C:integral component of membrane			no IPS match
TRINITY_DN100223_c0_g1_i1	L7M768_9ACARPutative component of nua3 histone acetyltransferase complex OS=Rhipicephalus pulchellus OX=72859 PE=2 SV=1	280	4	1.05315e-22	55.65	5	P:GO:0055114; F:GO:0005506; F:GO:0016706; F:GO:0016740; F:GO:0031418	P:oxidation-reduction process; F:iron ion binding; F:2-oxoglutarate-dependent dioxygenase activity; F:transferase activity; F:L-ascorbic acid binding	EC:1.14.11	Acting on paired donors, with incorporation or reduction of molecular oxygen. The oxygen incorporated need not be derived from O(2)	no IPS match	no IPS match	no IPS match					TRINITY_DN18118_c0_g1_i3	482	1	L0AXP3_THEEQUncharacterized protein OS=Theileria equi strain WA OX=1537102 GN=BEWA_025280 PE=4 SV=1	1.36507e-51	78.21	1	C:GO:0016021	C:integral component of membrane			no IPS match
TRINITY_DN100224_c0_g1_i1	---NA---	217	0	0	0	0	0	0	0	0	no IPS match	no IPS match	no IPS match					TRINITY_DN3041_c6_g1_i1	356	5	L0AXP3_THEEQUncharacterized protein OS=Theileria equi strain WA OX=1537102 GN=BEWA_025280 PE=4 SV=1	1.548e-15	52.74	1	C:GO:0016021	C:integral component of membrane			no IPS match
TRINITY_DN100225_c0_g1_i1	---NA---	227	0	0	0	0	0	0	0	0	no IPS match	no IPS match	no IPS match					TRINITY_DN65102_c0_g1_i1	281	1	L0AXP3_THEEQUncharacterized protein OS=Theileria equi strain WA OX=1537102 GN=BEWA_025280 PE=4 SV=1	2.18861e-17	62.82	1	C:GO:0016021	C:integral component of membrane			no IPS match
TRINITY_DN100227_c0_g1_i1	---NA---	253	0	0	0	0	0	0	0	0	no IPS match	no IPS match	no IPS match					TRINITY_DN65102_c0_g1_i2	265	1	L0AXP3_THEEQUncharacterized protein OS=Theileria equi strain WA OX=1537102 GN=BEWA_025280 PE=4 SV=1	3.01614e-18	65.28	1	C:GO:0016021	C:integral component of membrane			no IPS match
TRINITY_DN10023_c0_g1_i1	F6VU91_HORSEPleckstrin homology, MyTH4 and FERM domain containing H1 OS=Equus caballus OX=9796 GN=PLEKHH1 PE=4 SV=2	501	2	8.02597e-40	63.64	8	P:GO:0030835; F:GO:0003779; F:GO:0042802; C:GO:0005829; C:GO:0005886; C:GO:0016604; C:GO:0030027; C:GO:0030864	P:negative regulation of actin filament depolymerization; F:actin binding; F:identical protein binding; C:cytosol; C:plasma membrane; C:nuclear body; C:lamellipodium; C:cortical actin cytoskeleton	0	0	IPR011993 (G3DSA:2.30.29.GENE3D); mobidb-lite (MOBIDB_LITE); mobidb-lite (MOBIDB_LITE); mobidb-lite (MOBIDB_LITE); PTHR22903 (PANTHER); IPR001849 (PROSITE_PROFILES)	no GO terms	no GO terms					TRINITY_DN25863_c0_g1_i1	414	2	L0AXP3_THEEQUncharacterized protein OS=Theileria equi strain WA OX=1537102 GN=BEWA_025280 PE=4 SV=1	2.77886e-59	68.1	1	C:GO:0016021	C:integral component of membrane			no IPS match
TRINITY_DN100230_c0_g1_i1	---NA---	219	0	0	0	0	0	0	0	0	no IPS match	no IPS match	no IPS match					TRINITY_DN59904_c0_g1_i1	350	1	L0AXP3_THEEQUncharacterized protein OS=Theileria equi strain WA OX=1537102 GN=BEWA_025280 PE=4 SV=1	4.15685e-25	64.41	1	C:GO:0016021	C:integral component of membrane			no IPS match
TRINITY_DN100233_c0_g1_i1	---NA---	165	0	0	0	0	0	0	0	0	no IPS match	no IPS match	no IPS match					TRINITY_DN59904_c0_g1_i2	350	1	L0AXP3_THEEQUncharacterized protein OS=Theileria equi strain WA OX=1537102 GN=BEWA_025280 PE=4 SV=1	3.51928e-24	64.41	1	C:GO:0016021	C:integral component of membrane			no IPS match
TRINITY_DN100234_c0_g1_i1	A0A224YP97_9ACARHat-25 zm OS=Rhipicephalus zambeziensis OX=60191 PE=4 SV=1	192	1	5.04443e-12	72.09	1	F:GO:0046983	F:protein dimerization activity	0	0	no IPS match	no IPS match	no IPS match					TRINITY_DN22886_c0_g1_i1	1482	2	L0AXP3_THEEQUncharacterized protein OS=Theileria equi strain WA OX=1537102 GN=BEWA_025280 PE=4 SV=1	3.69583e-95	65.78	1	C:GO:0016021	C:integral component of membrane			no IPS match
TRINITY_DN100235_c0_g1_i1	---NA---	230	0	0	0	0	0	0	0	0	no IPS match	no IPS match	no IPS match					TRINITY_DN53706_c0_g1_i1	303	1	L0AXP3_THEEQUncharacterized protein OS=Theileria equi strain WA OX=1537102 GN=BEWA_025280 PE=4 SV=1	2.95182e-22	61.18	1	C:GO:0016021	C:integral component of membrane			no IPS match
TRINITY_DN100237_c0_g1_i1	A0A1E1X3J8_9ACARPutative p-2 drh (Fragment) OS=Amblyomma aureolatum OX=187763 PE=2 SV=1	196	1	6.90258e-12	67.86	2	P:GO:0006313; F:GO:0004803	P:transposition, DNA-mediated; F:transposase activity	0	0	no IPS match	no IPS match	no IPS match					TRINITY_DN53706_c0_g2_i1	175	1	L0AXP3_THEEQUncharacterized protein OS=Theileria equi strain WA OX=1537102 GN=BEWA_025280 PE=4 SV=1	5.84256e-16	66.67	1	C:GO:0016021	C:integral component of membrane			no IPS match
TRINITY_DN100238_c0_g1_i1	---NA---	251	0	0	0	0	0	0	0	0	no IPS match	no IPS match	no IPS match					TRINITY_DN85457_c0_g1_i1	483	1	L0AXP3_THEEQUncharacterized protein OS=Theileria equi strain WA OX=1537102 GN=BEWA_025280 PE=4 SV=1	5.8581e-12	73.47	1	C:GO:0016021	C:integral component of membrane			no IPS match
TRINITY_DN100241_c0_g1_i1	---NA---	237	0	0	0	0	0	0	0	0	no IPS match	no IPS match	no IPS match					TRINITY_DN20563_c0_g1_i1	2187	4	L0AXP3_THEEQUncharacterized protein OS=Theileria equi strain WA OX=1537102 GN=BEWA_025280 PE=4 SV=1	0	49.47	1	C:GO:0016021	C:integral component of membrane			no IPS match
TRINITY_DN100243_c1_g1_i1	---NA---	156	0	0	0	0	0	0	0	0	no IPS match	no IPS match	no IPS match					TRINITY_DN20563_c0_g1_i2	2187	4	L0AXP3_THEEQUncharacterized protein OS=Theileria equi strain WA OX=1537102 GN=BEWA_025280 PE=4 SV=1	0	49.44	1	C:GO:0016021	C:integral component of membrane			no IPS match
TRINITY_DN10025_c0_g1_i1	L1LEK2_THEEQUncharacterized protein OS=Theileria equi strain WA OX=1537102 GN=BEWA_038950 PE=4 SV=1	2966	2	0	53.35	1	C:GO:0016020	C:membrane	0	0	mobidb-lite (MOBIDB_LITE); mobidb-lite (MOBIDB_LITE); mobidb-lite (MOBIDB_LITE); mobidb-lite (MOBIDB_LITE); mobidb-lite (MOBIDB_LITE); mobidb-lite (MOBIDB_LITE); mobidb-lite (MOBIDB_LITE); mobidb-lite (MOBIDB_LITE); mobidb-lite (MOBIDB_LITE)	no GO terms	no GO terms					TRINITY_DN20563_c0_g1_i3	1559	4	L0AXP3_THEEQUncharacterized protein OS=Theileria equi strain WA OX=1537102 GN=BEWA_025280 PE=4 SV=1	0	49.39	1	C:GO:0016021	C:integral component of membrane			no IPS match
TRINITY_DN10025_c0_g1_i2	L1LEK2_THEEQUncharacterized protein OS=Theileria equi strain WA OX=1537102 GN=BEWA_038950 PE=4 SV=1	2939	2	0	53.35	1	C:GO:0016020	C:membrane	0	0	mobidb-lite (MOBIDB_LITE); mobidb-lite (MOBIDB_LITE); mobidb-lite (MOBIDB_LITE); mobidb-lite (MOBIDB_LITE); mobidb-lite (MOBIDB_LITE); mobidb-lite (MOBIDB_LITE); mobidb-lite (MOBIDB_LITE)	no GO terms	no GO terms					TRINITY_DN34560_c0_g1_i1	374	1	L0AXP3_THEEQUncharacterized protein OS=Theileria equi strain WA OX=1537102 GN=BEWA_025280 PE=4 SV=1	2.99388e-33	73.6	1	C:GO:0016021	C:integral component of membrane			no IPS match
TRINITY_DN100250_c0_g1_i1	---NA---	193	0	0	0	0	0	0	0	0	no IPS match	no IPS match	no IPS match					TRINITY_DN4256_c1_g1_i1	161	1	L0AXP3_THEEQUncharacterized protein OS=Theileria equi strain WA OX=1537102 GN=BEWA_025280 PE=4 SV=1	2.14585e-24	92.45	1	C:GO:0016021	C:integral component of membrane			mobidb-lite (MOBIDB_LITE); mobidb-lite (MOBIDB_LITE)
TRINITY_DN100254_c0_g1_i1	---NA---	204	0	0	0	0	0	0	0	0	no IPS match	no IPS match	no IPS match					TRINITY_DN4256_c0_g1_i4	6015	5	L0AXP3_THEEQUncharacterized protein OS=Theileria equi strain WA OX=1537102 GN=BEWA_025280 PE=4 SV=1	0	51.21	1	C:GO:0016021	C:integral component of membrane			mobidb-lite (MOBIDB_LITE); mobidb-lite (MOBIDB_LITE); mobidb-lite (MOBIDB_LITE); mobidb-lite (MOBIDB_LITE); mobidb-lite (MOBIDB_LITE); mobidb-lite (MOBIDB_LITE); mobidb-lite (MOBIDB_LITE)
TRINITY_DN100256_c0_g1_i1	---NA---	301	0	0	0	0	0	0	0	0	no IPS match	no IPS match	no IPS match					TRINITY_DN4256_c0_g1_i3	3901	5	L0AXP3_THEEQUncharacterized protein OS=Theileria equi strain WA OX=1537102 GN=BEWA_025280 PE=4 SV=1	4.84697e-111	50.74	1	C:GO:0016021	C:integral component of membrane			mobidb-lite (MOBIDB_LITE); mobidb-lite (MOBIDB_LITE)
TRINITY_DN100259_c0_g1_i1	---NA---	240	0	0	0	0	0	0	0	0	no IPS match	no IPS match	no IPS match					TRINITY_DN4256_c0_g1_i19	1184	1	L0AXP3_THEEQUncharacterized protein OS=Theileria equi strain WA OX=1537102 GN=BEWA_025280 PE=4 SV=1	3.79064e-142	73.79	1	C:GO:0016021	C:integral component of membrane			no IPS match
TRINITY_DN10026_c0_g1_i1	---NA---	271	0	0	0	0	0	0	0	0	no IPS match	no IPS match	no IPS match					TRINITY_DN4256_c0_g1_i8	5789	5	L0AXP3_THEEQUncharacterized protein OS=Theileria equi strain WA OX=1537102 GN=BEWA_025280 PE=4 SV=1	0	49.19	1	C:GO:0016021	C:integral component of membrane			mobidb-lite (MOBIDB_LITE); mobidb-lite (MOBIDB_LITE); mobidb-lite (MOBIDB_LITE); mobidb-lite (MOBIDB_LITE); mobidb-lite (MOBIDB_LITE)
TRINITY_DN100266_c0_g1_i1	A0A224YV78_9ACAROrganic cation transporter 1 like protein OS=Rhipicephalus zambeziensis OX=60191 PE=4 SV=1	504	4	1.03685e-44	59.87	3	P:GO:0055085; F:GO:0022857; C:GO:0005887	P:transmembrane transport; F:transmembrane transporter activity; C:integral component of plasma membrane	0	0	no IPS match	no IPS match	no IPS match					TRINITY_DN4256_c0_g1_i9	10062	5	L0AXP3_THEEQUncharacterized protein OS=Theileria equi strain WA OX=1537102 GN=BEWA_025280 PE=4 SV=1	0	49.15	1	C:GO:0016021	C:integral component of membrane			Coil (COILS); mobidb-lite (MOBIDB_LITE); mobidb-lite (MOBIDB_LITE); mobidb-lite (MOBIDB_LITE); mobidb-lite (MOBIDB_LITE); mobidb-lite (MOBIDB_LITE)
TRINITY_DN100269_c0_g1_i1	A0A224YS00_9ACARProtein containing THAP domain (Fragment) OS=Rhipicephalus zambeziensis OX=60191 PE=4 SV=1	154	3	5.29162e-15	61.62	1	F:GO:0003677	F:DNA binding	0	0	no IPS match	no IPS match	no IPS match					TRINITY_DN4256_c0_g1_i22	9978	5	L0AXP3_THEEQUncharacterized protein OS=Theileria equi strain WA OX=1537102 GN=BEWA_025280 PE=4 SV=1	0	49.15	1	C:GO:0016021	C:integral component of membrane			Coil (COILS); mobidb-lite (MOBIDB_LITE); mobidb-lite (MOBIDB_LITE); mobidb-lite (MOBIDB_LITE); mobidb-lite (MOBIDB_LITE); mobidb-lite (MOBIDB_LITE)
TRINITY_DN10027_c0_g1_i1	L1LCZ3_THEEQHydrolase_4 domain-containing protein OS=Theileria equi strain WA OX=1537102 GN=BEWA_053420 PE=4 SV=1	3319	5	2.39477e-155	66.93	0	0	0	0	0	Coil (COILS); Coil (COILS)	no GO terms	no GO terms					TRINITY_DN4256_c0_g1_i25	4204	5	L0AXP3_THEEQUncharacterized protein OS=Theileria equi strain WA OX=1537102 GN=BEWA_025280 PE=4 SV=1	6.16176e-109	49.33	1	C:GO:0016021	C:integral component of membrane			mobidb-lite (MOBIDB_LITE); mobidb-lite (MOBIDB_LITE); mobidb-lite (MOBIDB_LITE); mobidb-lite (MOBIDB_LITE); mobidb-lite (MOBIDB_LITE)
TRINITY_DN10027_c0_g1_i2	L1LCZ3_THEEQHydrolase_4 domain-containing protein OS=Theileria equi strain WA OX=1537102 GN=BEWA_053420 PE=4 SV=1	393	5	5.82322e-44	69.64	0	0	0	0	0	no IPS match	no IPS match	no IPS match					TRINITY_DN4256_c0_g1_i18	4179	5	L0AXP3_THEEQUncharacterized protein OS=Theileria equi strain WA OX=1537102 GN=BEWA_025280 PE=4 SV=1	1.40735e-110	49.27	1	C:GO:0016021	C:integral component of membrane			mobidb-lite (MOBIDB_LITE); mobidb-lite (MOBIDB_LITE); mobidb-lite (MOBIDB_LITE); mobidb-lite (MOBIDB_LITE); mobidb-lite (MOBIDB_LITE)
TRINITY_DN10027_c0_g1_i3	Q4UB48_THEANHydrolase_4 domain-containing protein OS=Theileria annulata OX=5874 GN=TA18005 PE=4 SV=1	838	5	1.8908e-98	69.21	0	0	0	0	0	IPR022742 (PFAM); PTHR11614:SF87 (PANTHER); PTHR11614 (PANTHER); IPR029058 (SUPERFAMILY)	no GO terms	no GO terms					TRINITY_DN4256_c0_g1_i24	4188	5	L0AXP3_THEEQUncharacterized protein OS=Theileria equi strain WA OX=1537102 GN=BEWA_025280 PE=4 SV=1	3.05476e-111	49.01	1	C:GO:0016021	C:integral component of membrane			mobidb-lite (MOBIDB_LITE); mobidb-lite (MOBIDB_LITE); mobidb-lite (MOBIDB_LITE); mobidb-lite (MOBIDB_LITE); mobidb-lite (MOBIDB_LITE)
TRINITY_DN10027_c0_g1_i4	L1LEN5_THEEQHydrolase_4 domain-containing protein OS=Theileria equi strain WA OX=1537102 GN=BEWA_036740 PE=4 SV=1	645	5	2.53477e-89	74.25	0	0	0	0	0	IPR022742 (PFAM); PTHR11614:SF87 (PANTHER); PTHR11614 (PANTHER); IPR029058 (SUPERFAMILY)	no GO terms	no GO terms					TRINITY_DN4256_c0_g1_i16	267	1	L0AXP3_THEEQUncharacterized protein OS=Theileria equi strain WA OX=1537102 GN=BEWA_025280 PE=4 SV=1	7.6104e-14	59.55	1	C:GO:0016021	C:integral component of membrane			no IPS match
TRINITY_DN10027_c0_g2_i1	A0A3B0N4H3_THEANTash-like protein, putative OS=Theileria annulata OX=5874 GN=TAT_000061100 PE=4 SV=1	467	5	3.04903e-35	59.47	0	0	0	0	0	IPR007480 (PFAM)	no GO terms	no GO terms					TRINITY_DN4256_c0_g1_i29	10065	5	L0AXP3_THEEQUncharacterized protein OS=Theileria equi strain WA OX=1537102 GN=BEWA_025280 PE=4 SV=1	0	49.16	1	C:GO:0016021	C:integral component of membrane			mobidb-lite (MOBIDB_LITE); mobidb-lite (MOBIDB_LITE); mobidb-lite (MOBIDB_LITE); mobidb-lite (MOBIDB_LITE); mobidb-lite (MOBIDB_LITE)
TRINITY_DN10027_c0_g2_i2	J4DNK3_THEORUncharacterized protein OS=Theileria orientalis strain Shintoku OX=869250 GN=TOT_010000571 PE=4 SV=1	329	5	9.59054e-26	62.41	0	0	0	0	0	IPR007480 (PFAM)	no GO terms	no GO terms					TRINITY_DN4256_c0_g1_i28	4207	5	L0AXP3_THEEQUncharacterized protein OS=Theileria equi strain WA OX=1537102 GN=BEWA_025280 PE=4 SV=1	1.07482e-108	50.26	1	C:GO:0016021	C:integral component of membrane			mobidb-lite (MOBIDB_LITE); mobidb-lite (MOBIDB_LITE); mobidb-lite (MOBIDB_LITE); mobidb-lite (MOBIDB_LITE); mobidb-lite (MOBIDB_LITE)
TRINITY_DN10027_c0_g2_i3	Q4UB48_THEANHydrolase_4 domain-containing protein OS=Theileria annulata OX=5874 GN=TA18005 PE=4 SV=1	510	5	8.43698e-43	60.32	0	0	0	0	0	IPR007480 (PFAM)	no GO terms	no GO terms					TRINITY_DN4256_c0_g1_i13	4185	5	L0AXP3_THEEQUncharacterized protein OS=Theileria equi strain WA OX=1537102 GN=BEWA_025280 PE=4 SV=1	3.09532e-111	49	1	C:GO:0016021	C:integral component of membrane			mobidb-lite (MOBIDB_LITE); mobidb-lite (MOBIDB_LITE); mobidb-lite (MOBIDB_LITE); mobidb-lite (MOBIDB_LITE); mobidb-lite (MOBIDB_LITE)
TRINITY_DN10027_c0_g3_i1	L1LF63_THEEQHydrolase_4 domain-containing protein OS=Theileria equi strain WA OX=1537102 GN=BEWA_039620 PE=4 SV=1	613	5	1.25468e-51	62.08	0	0	0	0	0	IPR007480 (PFAM)	no GO terms	no GO terms					TRINITY_DN4256_c0_g1_i11	3892	5	L0AXP3_THEEQUncharacterized protein OS=Theileria equi strain WA OX=1537102 GN=BEWA_025280 PE=4 SV=1	2.12834e-110	51.07	1	C:GO:0016021	C:integral component of membrane			mobidb-lite (MOBIDB_LITE); mobidb-lite (MOBIDB_LITE)
TRINITY_DN10027_c0_g4_i1	A0A2T7IL28_THEORULP_PROTEASE domain-containing protein OS=Theileria orientalis OX=68886 GN=MACJ_00003191 PE=3 SV=1	270	5	4.03246e-21	65.23	0	0	0	0	0	no IPS match	no IPS match	no IPS match					TRINITY_DN4256_c0_g1_i15	10013	5	L0AXP3_THEEQUncharacterized protein OS=Theileria equi strain WA OX=1537102 GN=BEWA_025280 PE=4 SV=1	0	49.34	1	C:GO:0016021	C:integral component of membrane			Coil (COILS); Coil (COILS); Coil (COILS); mobidb-lite (MOBIDB_LITE); mobidb-lite (MOBIDB_LITE); mobidb-lite (MOBIDB_LITE); mobidb-lite (MOBIDB_LITE); mobidb-lite (MOBIDB_LITE); mobidb-lite (MOBIDB_LITE); mobidb-lite (MOBIDB_LITE); mobidb-lite (MOBIDB_LITE); mobidb-lite (MOBIDB_LITE)
TRINITY_DN10027_c0_g5_i1	L1LBD0_THEEQHydrolase_4 domain-containing protein OS=Theileria equi strain WA OX=1537102 GN=BEWA_012960 PE=4 SV=1	2625	5	4.38952e-125	59.64	0	0	0	0	0	IPR007480 (PFAM)	no GO terms	no GO terms					TRINITY_DN72006_c0_g1_i1	372	3	L0AXP8_THEEQUncharacterized protein OS=Theileria equi strain WA OX=1537102 GN=BEWA_028730 PE=4 SV=1	3.53457e-08	49.51	1	C:GO:0016021	C:integral component of membrane			no IPS match
TRINITY_DN10027_c0_g5_i2	L1LBD0_THEEQHydrolase_4 domain-containing protein OS=Theileria equi strain WA OX=1537102 GN=BEWA_012960 PE=4 SV=1	2551	5	5.32106e-122	60.86	0	0	0	0	0	IPR007480 (PFAM)	no GO terms	no GO terms					TRINITY_DN144_c1_g5_i1	4890	5	L0AXP8_THEEQUncharacterized protein OS=Theileria equi strain WA OX=1537102 GN=BEWA_028730 PE=4 SV=1	2.11619e-143	51.54	1	C:GO:0016021	C:integral component of membrane			no IPS match
TRINITY_DN10027_c0_g6_i1	L1LB73_THEEQHydrolase_4 domain-containing protein OS=Theileria equi strain WA OX=1537102 GN=BEWA_048700 PE=4 SV=1	1438	5	3.21615e-178	69.22	0	0	0	0	0	IPR022742 (PFAM); PTHR11614:SF87 (PANTHER); PTHR11614 (PANTHER); IPR029058 (SUPERFAMILY)	no GO terms	no GO terms					TRINITY_DN27877_c0_g1_i5	1316	1	L0AXQ0_THEEQUncharacterized protein OS=Theileria equi strain WA OX=1537102 GN=BEWA_026450 PE=4 SV=1	1.6007e-116	80.95	1	C:GO:0016021	C:integral component of membrane			no IPS match
TRINITY_DN100273_c0_g1_i1	L7LUK5_9ACARPutative tick transposon OS=Rhipicephalus pulchellus OX=72859 PE=2 SV=1	217	5	1.47953e-21	79.22	3	P:GO:0015074; F:GO:0003676; F:GO:0008270	P:DNA integration; F:nucleic acid binding; F:zinc ion binding	0	0	G3DSA:3.30.70.270 (GENE3D); G3DSA:3.10.10.10 (GENE3D); PTHR24559:SF256 (PANTHER); PTHR24559 (PANTHER); SSF56672 (SUPERFAMILY)	no GO terms	no GO terms					TRINITY_DN27877_c0_g1_i2	1503	1	L0AXQ0_THEEQUncharacterized protein OS=Theileria equi strain WA OX=1537102 GN=BEWA_026450 PE=4 SV=1	1.27e-115	80.95	1	C:GO:0016021	C:integral component of membrane			no IPS match
TRINITY_DN100274_c0_g1_i1	L7MK99_9ACARPutative tick transposon (Fragment) OS=Rhipicephalus pulchellus OX=72859 PE=2 SV=1	205	5	1.5647e-24	71.46	5	P:GO:0006355; P:GO:0015074; F:GO:0003676; F:GO:0003700; F:GO:0008270	P:regulation of transcription, DNA-templated; P:DNA integration; F:nucleic acid binding; F:DNA-binding transcription factor activity; F:zinc ion binding	0	0	no IPS match	no IPS match	no IPS match					TRINITY_DN27877_c0_g1_i3	2762	5	L0AXQ0_THEEQUncharacterized protein OS=Theileria equi strain WA OX=1537102 GN=BEWA_026450 PE=4 SV=1	8.24195e-111	58.37	1	C:GO:0016021	C:integral component of membrane			mobidb-lite (MOBIDB_LITE); mobidb-lite (MOBIDB_LITE)
TRINITY_DN100275_c0_g1_i1	---NA---	246	0	0	0	0	0	0	0	0	no IPS match	no IPS match	no IPS match					TRINITY_DN13500_c0_g1_i5	1087	1	A0A2T7ISL2_THEORUncharacterized protein OS=Theileria orientalis OX=68886 GN=MACK_00000613 PE=4 SV=1	3.35875e-23	90.57	1	C:GO:0016021	C:integral component of membrane			no IPS match
TRINITY_DN100276_c0_g1_i1	---NA---	243	0	0	0	0	0	0	0	0	no IPS match	no IPS match	no IPS match					TRINITY_DN76254_c0_g1_i1	1635	5	L0AXT1_THEEQUncharacterized protein OS=Theileria equi strain WA OX=1537102 GN=BEWA_025680 PE=4 SV=1	1.01371e-80	54.01	1	C:GO:0016021	C:integral component of membrane			mobidb-lite (MOBIDB_LITE)
TRINITY_DN100278_c0_g1_i1	L0AWT3_THEEQWD domain, G-beta repeat family protein OS=Theileria equi strain WA OX=1537102 GN=BEWA_029020 PE=4 SV=1	160	1	2.01595e-11	86.11	0	0	0	0	0	no IPS match	no IPS match	no IPS match					TRINITY_DN139101_c0_g1_i1	474	5	L0AXW6_THEEQUncharacterized protein OS=Theileria equi strain WA OX=1537102 GN=BEWA_026080 PE=4 SV=1	2.74206e-30	57.35	1	C:GO:0016021	C:integral component of membrane			no IPS match
TRINITY_DN10028_c0_g1_i1	L7MMD0_9ACARPutative ca2+-binding actin-bundling protein (Fragment) OS=Rhipicephalus pulchellus OX=72859 PE=2 SV=1	447	5	6.03853e-85	99.33	2	F:GO:0003779; F:GO:0005543	F:actin binding; F:phospholipid binding	0	0	mobidb-lite (MOBIDB_LITE)	no GO terms	no GO terms					TRINITY_DN200998_c0_g1_i1	215	5	L0AXX0_THEEQUncharacterized protein OS=Theileria equi strain WA OX=1537102 GN=BEWA_027150 PE=4 SV=1	4.11799e-17	78.39	1	C:GO:0016021	C:integral component of membrane			no IPS match
TRINITY_DN10028_c0_g1_i2	L7MMD0_9ACARPutative ca2+-binding actin-bundling protein (Fragment) OS=Rhipicephalus pulchellus OX=72859 PE=2 SV=1	447	5	9.70164e-86	100	2	F:GO:0003779; F:GO:0005543	F:actin binding; F:phospholipid binding	0	0	mobidb-lite (MOBIDB_LITE)	no GO terms	no GO terms					TRINITY_DN16111_c0_g3_i1	302	1	Q4UGZ8_THEANCysteine repeat modular protein homologue, putative OS=Theileria annulata OX=5874 GN=TA20783 PE=4 SV=1	1.83088e-16	80	1	C:GO:0016021	C:integral component of membrane			no IPS match
TRINITY_DN100280_c0_g1_i1	L7MHU6_9ACARPutative tick transposon (Fragment) OS=Rhipicephalus pulchellus OX=72859 PE=2 SV=1	204	3	1.29599e-19	78.05	0	0	0	0	0	no IPS match	no IPS match	no IPS match					TRINITY_DN16480_c0_g2_i1	3338	2	Q4UGZ8_THEANCysteine repeat modular protein homologue, putative OS=Theileria annulata OX=5874 GN=TA20783 PE=4 SV=1	2.23994e-109	50.99	1	C:GO:0016021	C:integral component of membrane			Coil (COILS)
TRINITY_DN100284_c0_g1_i1	---NA---	228	0	0	0	0	0	0	0	0	no IPS match	no IPS match	no IPS match					TRINITY_DN11983_c0_g1_i1	556	1	A0A2T7I917_THEORUncharacterized protein OS=Theileria orientalis OX=68886 GN=MACL_00003733 PE=4 SV=1	3.27543e-28	62.2	1	C:GO:0016021	C:integral component of membrane			no IPS match
TRINITY_DN100286_c0_g1_i1	---NA---	209	0	0	0	0	0	0	0	0	mobidb-lite (MOBIDB_LITE)	no GO terms	no GO terms					TRINITY_DN155399_c0_g1_i1	243	2	Q4UGZ8_THEANCysteine repeat modular protein homologue, putative OS=Theileria annulata OX=5874 GN=TA20783 PE=4 SV=1	3.48742e-20	64.47	1	C:GO:0016021	C:integral component of membrane			no IPS match
TRINITY_DN10029_c0_g1_i1	A0A1E1XFT8_9ACARPutative myosin class ii heavy chain OS=Amblyomma aureolatum OX=187763 PE=2 SV=1	2012	3	1.62421e-09	66.82	1	F:GO:0003676	F:nucleic acid binding	0	0	no IPS match	no IPS match	no IPS match					TRINITY_DN219571_c0_g1_i1	233	1	Q4UGZ8_THEANCysteine repeat modular protein homologue, putative OS=Theileria annulata OX=5874 GN=TA20783 PE=4 SV=1	1.47084e-21	74.14	1	C:GO:0016021	C:integral component of membrane			no IPS match
TRINITY_DN10029_c0_g1_i2	A0A1E1XFT8_9ACARPutative myosin class ii heavy chain OS=Amblyomma aureolatum OX=187763 PE=2 SV=1	2027	3	1.64297e-09	66.82	1	F:GO:0003676	F:nucleic acid binding	0	0	no IPS match	no IPS match	no IPS match					TRINITY_DN21336_c0_g6_i1	940	4	Q4UGZ8_THEANCysteine repeat modular protein homologue, putative OS=Theileria annulata OX=5874 GN=TA20783 PE=4 SV=1	6.3044e-33	49.52	1	C:GO:0016021	C:integral component of membrane			mobidb-lite (MOBIDB_LITE); mobidb-lite (MOBIDB_LITE); mobidb-lite (MOBIDB_LITE); mobidb-lite (MOBIDB_LITE); IPR009030 (SUPERFAMILY)
TRINITY_DN10029_c0_g1_i3	A0A1E1XFT8_9ACARPutative myosin class ii heavy chain OS=Amblyomma aureolatum OX=187763 PE=2 SV=1	2027	1	1.79264e-09	76	1	F:GO:0003676	F:nucleic acid binding	0	0	no IPS match	no IPS match	no IPS match					TRINITY_DN18398_c0_g1_i19	244	3	L0AXZ6_THEEQU2 small nuclear ribonucleoprotein A, putative OS=Theileria equi strain WA OX=1537102 GN=BEWA_029950 PE=4 SV=1	2.14404e-13	66.86	1	C:GO:0016021	C:integral component of membrane			no IPS match
TRINITY_DN10029_c0_g1_i4	A0A1E1XFT8_9ACARPutative myosin class ii heavy chain OS=Amblyomma aureolatum OX=187763 PE=2 SV=1	2012	1	1.7722e-09	76	1	F:GO:0003676	F:nucleic acid binding	0	0	no IPS match	no IPS match	no IPS match					TRINITY_DN3967_c0_g1_i1	1724	1	L0AY03_THEEQMembrane protein, putative OS=Theileria equi strain WA OX=1537102 GN=BEWA_033100 PE=4 SV=1	0	78.64	1	C:GO:0016021	C:integral component of membrane			no IPS match
TRINITY_DN10029_c0_g1_i5	A0A1E1XFT8_9ACARPutative myosin class ii heavy chain OS=Amblyomma aureolatum OX=187763 PE=2 SV=1	1533	3	1.02382e-09	66.82	1	F:GO:0003676	F:nucleic acid binding	0	0	mobidb-lite (MOBIDB_LITE); mobidb-lite (MOBIDB_LITE)	no GO terms	no GO terms					TRINITY_DN3967_c0_g1_i2	1688	1	L0AY03_THEEQMembrane protein, putative OS=Theileria equi strain WA OX=1537102 GN=BEWA_033100 PE=4 SV=1	0	80.32	1	C:GO:0016021	C:integral component of membrane			no IPS match
TRINITY_DN100290_c0_g1_i1	---NA---	209	0	0	0	0	0	0	0	0	mobidb-lite (MOBIDB_LITE)	no GO terms	no GO terms					TRINITY_DN9551_c0_g1_i5	1332	5	L0AY08_THEEQUncharacterized protein OS=Theileria equi strain WA OX=1537102 GN=BEWA_026480 PE=4 SV=1	6.18436e-112	70	1	C:GO:0016021	C:integral component of membrane			mobidb-lite (MOBIDB_LITE); mobidb-lite (MOBIDB_LITE); mobidb-lite (MOBIDB_LITE)
TRINITY_DN100293_c0_g1_i1	---NA---	159	0	0	0	0	0	0	0	0	no IPS match	no IPS match	no IPS match					TRINITY_DN9551_c0_g1_i3	1166	5	L0AY08_THEEQUncharacterized protein OS=Theileria equi strain WA OX=1537102 GN=BEWA_026480 PE=4 SV=1	8.42147e-113	70.36	1	C:GO:0016021	C:integral component of membrane			mobidb-lite (MOBIDB_LITE); mobidb-lite (MOBIDB_LITE); mobidb-lite (MOBIDB_LITE)
TRINITY_DN100295_c0_g1_i1	---NA---	352	0	0	0	0	0	0	0	0	no IPS match	no IPS match	no IPS match					TRINITY_DN233027_c0_g1_i1	262	5	L0AY13_THEEQUncharacterized protein OS=Theileria equi strain WA OX=1537102 GN=BEWA_026530 PE=4 SV=1	1.68307e-14	55.23	1	C:GO:0016021	C:integral component of membrane			no IPS match
TRINITY_DN100296_c0_g1_i1	---NA---	164	0	0	0	0	0	0	0	0	PS51257 (PROSITE_PROFILES)	no GO terms	no GO terms					TRINITY_DN91200_c0_g1_i1	481	5	L0AY20_THEEQUncharacterized protein OS=Theileria equi strain WA OX=1537102 GN=BEWA_026580 PE=4 SV=1	2.18197e-112	59.24	1	C:GO:0016021	C:integral component of membrane			no IPS match
TRINITY_DN100298_c0_g1_i1	---NA---	223	0	0	0	0	0	0	0	0	no IPS match	no IPS match	no IPS match					TRINITY_DN43087_c0_g1_i3	685	1	A0A2H6K884_9APICApicoplast import protein OS=Babesia ovata OX=189622 GN=BOVATA_006940 PE=4 SV=1	2.75681e-77	90.51	1	C:GO:0016021	C:integral component of membrane			IPR005691 (PFAM); IPR005691 (PANTHER)
TRINITY_DN100299_c0_g1_i1	L7MC71_9ACARPutative nuclear factor erythroid 2-related factor 1 (Fragment) OS=Rhipicephalus pulchellus OX=72859 PE=2 SV=1	249	5	3.21739e-13	87	4	P:GO:0006355; F:GO:0003677; F:GO:0003700; C:GO:0005634	P:regulation of transcription, DNA-templated; F:DNA binding; F:DNA-binding transcription factor activity; C:nucleus	0	0	no IPS match	no IPS match	no IPS match					TRINITY_DN31657_c0_g2_i1	755	5	L0AY37_THEEQUncharacterized protein OS=Theileria equi strain WA OX=1537102 GN=BEWA_026730 PE=4 SV=1	3.51842e-28	49.03	1	C:GO:0016021	C:integral component of membrane			no IPS match
TRINITY_DN1003_c0_g1_i1	A0A131YP33_RHIAPSpermidine synthase OS=Rhipicephalus appendiculatus OX=34631 PE=3 SV=1	1513	3	0	100	7	P:GO:0008295; P:GO:1990830; F:GO:0003824; F:GO:0004766; F:GO:0042803; C:GO:0005623; C:GO:0005829	P:spermidine biosynthetic process; P:cellular response to leukemia inhibitory factor; F:catalytic activity; F:spermidine synthase activity; F:protein homodimerization activity; C:obsolete cell; C:cytosol	EC:2.5.1.16	Spermidine synthase	IPR037163 (G3DSA:2.30.140.GENE3D); IPR035246 (PFAM); PF01564 (PFAM); G3DSA:3.40.50.150 (GENE3D); IPR001045 (TIGRFAM); PTHR11558 (PANTHER); IPR030373 (PROSITE_PATTERNS); IPR001045 (HAMAP); IPR030374 (PROSITE_PROFILES); cd02440 (CDD); IPR029063 (SUPERFAMILY)	F:GO:0003824	F:catalytic activity					TRINITY_DN165679_c0_g1_i1	1042	5	L0AY54_THEEQMembrane protein, putative OS=Theileria equi strain WA OX=1537102 GN=BEWA_027750 PE=4 SV=1	7.34749e-122	50.52	1	C:GO:0016021	C:integral component of membrane			no IPS match
TRINITY_DN1003_c0_g1_i2	A0A131YP33_RHIAPSpermidine synthase OS=Rhipicephalus appendiculatus OX=34631 PE=3 SV=1	1262	3	0	100	1	F:GO:0003824	F:catalytic activity	0	0	G3DSA:3.40.50.150 (GENE3D); IPR037163 (G3DSA:2.30.140.GENE3D); IPR035246 (PFAM); IPR001045 (TIGRFAM); PF01564 (PFAM); PTHR11558 (PANTHER); IPR030373 (PROSITE_PATTERNS); IPR001045 (HAMAP); IPR030374 (PROSITE_PROFILES); cd02440 (CDD); IPR029063 (SUPERFAMILY)	F:GO:0003824	F:catalytic activity					TRINITY_DN229009_c0_g1_i1	686	5	L0AY57_THEEQUncharacterized protein OS=Theileria equi strain WA OX=1537102 GN=BEWA_027800 PE=4 SV=1	6.05143e-49	71.22	1	C:GO:0016021	C:integral component of membrane			mobidb-lite (MOBIDB_LITE); mobidb-lite (MOBIDB_LITE)
TRINITY_DN1003_c0_g1_i3	A0A224Z8H2_9ACARSpermidine synthase OS=Rhipicephalus zambeziensis OX=60191 PE=3 SV=1	467	3	3.38492e-33	98.21	2	P:GO:0006596; F:GO:0016740	P:polyamine biosynthetic process; F:transferase activity	0	0	no IPS match	no IPS match	no IPS match					TRINITY_DN35077_c0_g2_i1	923	5	L0AY80_THEEQMembrane protein, putative OS=Theileria equi strain WA OX=1537102 GN=BEWA_027080 PE=4 SV=1	2.34999e-38	56.85	1	C:GO:0016021	C:integral component of membrane			no IPS match
TRINITY_DN1003_c0_g1_i4	A0A131YP33_RHIAPSpermidine synthase OS=Rhipicephalus appendiculatus OX=34631 PE=3 SV=1	605	3	6.1042e-31	100	10	P:GO:0006596; P:GO:0008295; P:GO:0036360; P:GO:1990830; F:GO:0004766; F:GO:0016740; F:GO:0042803; C:GO:0005623; C:GO:0005829; C:GO:0005886	P:polyamine biosynthetic process; P:spermidine biosynthetic process; P:sorocarp stalk morphogenesis; P:cellular response to leukemia inhibitory factor; F:spermidine synthase activity; F:transferase activity; F:protein homodimerization activity; C:obsolete cell; C:cytosol; C:plasma membrane	EC:2.5.1.16	Spermidine synthase	IPR035246 (PFAM); IPR037163 (G3DSA:2.30.140.GENE3D); PTHR11558 (PANTHER); IPR030374 (PROSITE_PROFILES); IPR029063 (SUPERFAMILY)	no GO terms	no GO terms					TRINITY_DN35077_c0_g2_i2	881	5	L0AY80_THEEQMembrane protein, putative OS=Theileria equi strain WA OX=1537102 GN=BEWA_027080 PE=4 SV=1	1.47636e-39	58.13	1	C:GO:0016021	C:integral component of membrane			IPR007480 (PFAM)
TRINITY_DN10030_c0_g1_i1	L7LSZ6_9ACARPutative group i salivary lipocalin OS=Rhipicephalus pulchellus OX=72859 PE=2 SV=1	780	5	7.88862e-30	56.29	0	0	0	0	0	no IPS match	no IPS match	no IPS match					TRINITY_DN196919_c0_g1_i1	259	5	L0AY80_THEEQMembrane protein, putative OS=Theileria equi strain WA OX=1537102 GN=BEWA_027080 PE=4 SV=1	5.9966e-26	68.25	1	C:GO:0016021	C:integral component of membrane			no IPS match
TRINITY_DN10030_c0_g1_i2	L7LQG2_9ACARPutative group i salivary lipocalin OS=Rhipicephalus pulchellus OX=72859 PE=2 SV=1	245	5	4.71401e-08	81.95	0	0	0	0	0	no IPS match	no IPS match	no IPS match					TRINITY_DN107786_c0_g1_i1	338	5	L0AY80_THEEQMembrane protein, putative OS=Theileria equi strain WA OX=1537102 GN=BEWA_027080 PE=4 SV=1	4.40152e-33	67.89	1	C:GO:0016021	C:integral component of membrane			no IPS match
TRINITY_DN10030_c0_g1_i3	L7LSZ6_9ACARPutative group i salivary lipocalin OS=Rhipicephalus pulchellus OX=72859 PE=2 SV=1	631	5	1.72957e-42	56.84	0	0	0	0	0	no IPS match	no IPS match	no IPS match					TRINITY_DN134560_c0_g1_i1	197	5	L0AY80_THEEQMembrane protein, putative OS=Theileria equi strain WA OX=1537102 GN=BEWA_027080 PE=4 SV=1	7.76282e-15	63.32	1	C:GO:0016021	C:integral component of membrane			no IPS match
TRINITY_DN100301_c0_g1_i1	---NA---	307	0	0	0	0	0	0	0	0	no IPS match	no IPS match	no IPS match					TRINITY_DN200512_c0_g1_i1	451	5	L0AY80_THEEQMembrane protein, putative OS=Theileria equi strain WA OX=1537102 GN=BEWA_027080 PE=4 SV=1	2.05953e-26	53.73	1	C:GO:0016021	C:integral component of membrane			no IPS match
TRINITY_DN100302_c0_g1_i1	---NA---	282	0	0	0	0	0	0	0	0	no IPS match	no IPS match	no IPS match					TRINITY_DN38303_c0_g1_i3	649	5	L0AY80_THEEQMembrane protein, putative OS=Theileria equi strain WA OX=1537102 GN=BEWA_027080 PE=4 SV=1	2.54974e-59	59.57	1	C:GO:0016021	C:integral component of membrane			no IPS match
TRINITY_DN10031_c0_g1_i1	L7MHS2_9ACARPutative zinc finger protein (Fragment) OS=Rhipicephalus pulchellus OX=72859 PE=2 SV=1	159	5	1.47883e-26	91.15	4	P:GO:0006355; F:GO:0003676; F:GO:0003700; F:GO:0008270	P:regulation of transcription, DNA-templated; F:nucleic acid binding; F:DNA-binding transcription factor activity; F:zinc ion binding	0	0	no IPS match	no IPS match	no IPS match					TRINITY_DN14900_c0_g2_i1	631	5	L1LEK4_THEEQUncharacterized protein OS=Theileria equi strain WA OX=1537102 GN=BEWA_037210 PE=4 SV=1	1.80339e-13	49.85	1	C:GO:0016021	C:integral component of membrane			no IPS match
TRINITY_DN10031_c0_g2_i1	L7MJE0_9ACARPutative tick transposon (Fragment) OS=Rhipicephalus pulchellus OX=72859 PE=2 SV=1	233	5	1.69853e-35	87.4	4	P:GO:0006355; F:GO:0003676; F:GO:0003700; F:GO:0008270	P:regulation of transcription, DNA-templated; F:nucleic acid binding; F:DNA-binding transcription factor activity; F:zinc ion binding	0	0	no IPS match	no IPS match	no IPS match					TRINITY_DN17067_c0_g3_i2	1084	5	L0AYB4_THEEQEqui merozoite antigen 3 OS=Theileria equi strain WA OX=1537102 GN=BEWA_034340 PE=4 SV=1	1.35525e-91	71.12	1	C:GO:0016021	C:integral component of membrane			IPR003407 (PFAM)
TRINITY_DN100310_c0_g1_i1	---NA---	397	0	0	0	0	0	0	0	0	no IPS match	no IPS match	no IPS match					TRINITY_DN17067_c0_g3_i3	1877	5	L0AYB4_THEEQEqui merozoite antigen 3 OS=Theileria equi strain WA OX=1537102 GN=BEWA_034340 PE=4 SV=1	3.39082e-88	71.12	1	C:GO:0016021	C:integral component of membrane			IPR003407 (PFAM)
TRINITY_DN100312_c0_g1_i1	---NA---	211	0	0	0	0	0	0	0	0	no IPS match	no IPS match	no IPS match					TRINITY_DN12273_c0_g1_i1	599	1	L0AYD3_THEEQUncharacterized protein OS=Theileria equi strain WA OX=1537102 GN=BEWA_031210 PE=4 SV=1	3.11146e-80	92.13	1	C:GO:0016021	C:integral component of membrane			no IPS match
TRINITY_DN100313_c0_g1_i1	---NA---	195	0	0	0	0	0	0	0	0	no IPS match	no IPS match	no IPS match					TRINITY_DN12273_c0_g1_i2	825	1	L0AYD3_THEEQUncharacterized protein OS=Theileria equi strain WA OX=1537102 GN=BEWA_031210 PE=4 SV=1	1.13941e-50	90.8	1	C:GO:0016021	C:integral component of membrane			no IPS match
TRINITY_DN10032_c0_g1_i1	A0A131YIL0_RHIAPMembrane protein associated with esophageal cancer in s OS=Rhipicephalus appendiculatus OX=34631 PE=4 SV=1	385	2	6.23571e-18	97.3	0	0	0	0	0	no IPS match	no IPS match	no IPS match					TRINITY_DN15264_c0_g6_i1	934	5	L0AW49_THEEQANK_REP_REGION domain-containing protein OS=Theileria equi strain WA OX=1537102 GN=BEWA_026240 PE=4 SV=1	9.82251e-40	50.47	1	C:GO:0016021	C:integral component of membrane			no IPS match
TRINITY_DN10032_c0_g1_i2	A0A131YIL0_RHIAPMembrane protein associated with esophageal cancer in s OS=Rhipicephalus appendiculatus OX=34631 PE=4 SV=1	385	2	6.23571e-18	97.3	0	0	0	0	0	no IPS match	no IPS match	no IPS match					TRINITY_DN16480_c0_g5_i1	1496	5	L0AYE1_THEEQUncharacterized protein OS=Theileria equi strain WA OX=1537102 GN=BEWA_027430 PE=4 SV=1	2.28415e-54	49.93	1	C:GO:0016021	C:integral component of membrane			mobidb-lite (MOBIDB_LITE)
TRINITY_DN100321_c0_g1_i1	L7MAW1_9ACARPutative tick transposon (Fragment) OS=Rhipicephalus pulchellus OX=72859 PE=2 SV=1	190	5	3.25095e-16	71.15	2	P:GO:0015074; F:GO:0003676	P:DNA integration; F:nucleic acid binding	0	0	no IPS match	no IPS match	no IPS match					TRINITY_DN16480_c0_g5_i2	697	5	L0AW49_THEEQANK_REP_REGION domain-containing protein OS=Theileria equi strain WA OX=1537102 GN=BEWA_026240 PE=4 SV=1	9.43191e-38	53.48	1	C:GO:0016021	C:integral component of membrane			no IPS match
TRINITY_DN100323_c0_g1_i1	---NA---	254	0	0	0	0	0	0	0	0	no IPS match	no IPS match	no IPS match					TRINITY_DN168198_c0_g1_i1	228	5	L0AYE1_THEEQUncharacterized protein OS=Theileria equi strain WA OX=1537102 GN=BEWA_027430 PE=4 SV=1	1.91446e-09	56.89	1	C:GO:0016021	C:integral component of membrane			no IPS match
TRINITY_DN100324_c0_g1_i1	---NA---	270	0	0	0	0	0	0	0	0	no IPS match	no IPS match	no IPS match					TRINITY_DN207498_c0_g1_i1	287	5	L0AYE1_THEEQUncharacterized protein OS=Theileria equi strain WA OX=1537102 GN=BEWA_027430 PE=4 SV=1	3.64865e-15	58.51	1	C:GO:0016021	C:integral component of membrane			no IPS match
TRINITY_DN10033_c0_g1_i1	---NA---	213	0	0	0	0	0	0	0	0	no IPS match	no IPS match	no IPS match					TRINITY_DN31976_c0_g1_i3	366	5	L0AYE1_THEEQUncharacterized protein OS=Theileria equi strain WA OX=1537102 GN=BEWA_027430 PE=4 SV=1	4.15165e-12	50.54	1	C:GO:0016021	C:integral component of membrane			no IPS match
TRINITY_DN100330_c0_g1_i1	---NA---	256	0	0	0	0	0	0	0	0	no IPS match	no IPS match	no IPS match					TRINITY_DN76030_c0_g1_i1	664	2	L0AYG0_THEEQMembrane protein, hypothetical OS=Theileria equi strain WA OX=1537102 GN=BEWA_029010 PE=4 SV=1	6.20045e-30	73.68	1	C:GO:0016021	C:integral component of membrane			mobidb-lite (MOBIDB_LITE); mobidb-lite (MOBIDB_LITE)
TRINITY_DN100332_c0_g1_i1	C9W1P6_RHISADefensin OS=Rhipicephalus sanguineus OX=34632 PE=2 SV=1	352	2	0.000273816	81.11	1	P:GO:0006952	P:defense response	0	0	no IPS match	no IPS match	no IPS match					TRINITY_DN4865_c0_g1_i5	1629	1	L0AYG8_THEEQUncharacterized protein OS=Theileria equi strain WA OX=1537102 GN=BEWA_000420 PE=4 SV=1	7.29668e-150	96.08	1	C:GO:0016021	C:integral component of membrane			no IPS match
TRINITY_DN100337_c0_g1_i1	---NA---	163	0	0	0	0	0	0	0	0	no IPS match	no IPS match	no IPS match					TRINITY_DN4865_c0_g1_i7	1833	1	L0AYG8_THEEQUncharacterized protein OS=Theileria equi strain WA OX=1537102 GN=BEWA_000420 PE=4 SV=1	6.89107e-149	96.08	1	C:GO:0016021	C:integral component of membrane			no IPS match
TRINITY_DN100338_c0_g1_i1	---NA---	202	0	0	0	0	0	0	0	0	mobidb-lite (MOBIDB_LITE)	no GO terms	no GO terms					TRINITY_DN4865_c0_g1_i12	1935	1	L0AYG8_THEEQUncharacterized protein OS=Theileria equi strain WA OX=1537102 GN=BEWA_000420 PE=4 SV=1	2.04096e-148	96.08	1	C:GO:0016021	C:integral component of membrane			no IPS match
TRINITY_DN100339_c0_g1_i1	---NA---	160	0	0	0	0	0	0	0	0	no IPS match	no IPS match	no IPS match					TRINITY_DN138464_c0_g1_i1	540	5	L0AYJ0_THEEQUncharacterized protein OS=Theileria equi strain WA OX=1537102 GN=BEWA_027930 PE=4 SV=1	5.6303e-10	74.33	1	C:GO:0016021	C:integral component of membrane			no IPS match
TRINITY_DN10034_c0_g1_i1	L1L9U5_THEEQABC transporter, ATP-binding protein domain containing protein OS=Theileria equi strain WA OX=1537102 GN=BEWA_016980 PE=4 SV=1	357	5	5.34198e-45	78.8	8	P:GO:0042908; P:GO:0055085; P:GO:0055114; F:GO:0005524; F:GO:0008559; F:GO:0016887; F:GO:0032440; C:GO:0016021	P:xenobiotic transport; P:transmembrane transport; P:oxidation-reduction process; F:ATP binding; F:ATPase-coupled xenobiotic transmembrane transporter activity; F:ATPase activity; F:2-alkenal reductase [NAD(P)+] activity; C:integral component of membrane	EC:1.3.1.74; EC:3.6.1.3; EC:7.6.2.2; EC:3.6.1.15	2-alkenal reductase (NAD(P)(+)); Adenosinetriphosphatase; ABC-type xenobiotic transporter; Nucleoside-triphosphate phosphatase	no IPS match	no IPS match	no IPS match					TRINITY_DN134160_c0_g1_i1	1493	1	L0AYJ9_THEEQUncharacterized protein OS=Theileria equi strain WA OX=1537102 GN=BEWA_028030 PE=4 SV=1	0	89.14	1	C:GO:0016021	C:integral component of membrane			no IPS match
TRINITY_DN10034_c0_g2_i1	L1L9U5_THEEQABC transporter, ATP-binding protein domain containing protein OS=Theileria equi strain WA OX=1537102 GN=BEWA_016980 PE=4 SV=1	349	5	4.67888e-42	76.2	8	P:GO:0042908; P:GO:0055085; P:GO:0055114; F:GO:0005524; F:GO:0008559; F:GO:0016887; F:GO:0032440; C:GO:0016021	P:xenobiotic transport; P:transmembrane transport; P:oxidation-reduction process; F:ATP binding; F:ATPase-coupled xenobiotic transmembrane transporter activity; F:ATPase activity; F:2-alkenal reductase [NAD(P)+] activity; C:integral component of membrane	EC:1.3.1.74; EC:3.6.1.3; EC:7.6.2.2; EC:3.6.1.15	2-alkenal reductase (NAD(P)(+)); Adenosinetriphosphatase; ABC-type xenobiotic transporter; Nucleoside-triphosphate phosphatase	no IPS match	no IPS match	no IPS match					TRINITY_DN870_c2_g1_i2	1434	5	L0AYK2_THEEQSignal peptide-containing protein OS=Theileria equi strain WA OX=1537102 GN=BEWA_000500 PE=4 SV=1	2.43078e-52	58.32	1	C:GO:0016021	C:integral component of membrane			no IPS match
TRINITY_DN100342_c0_g1_i1	---NA---	207	0	0	0	0	0	0	0	0	mobidb-lite (MOBIDB_LITE); mobidb-lite (MOBIDB_LITE)	no GO terms	no GO terms					TRINITY_DN870_c2_g1_i3	1298	5	L0AYK2_THEEQSignal peptide-containing protein OS=Theileria equi strain WA OX=1537102 GN=BEWA_000500 PE=4 SV=1	8.63091e-53	57.63	1	C:GO:0016021	C:integral component of membrane			no IPS match
TRINITY_DN100347_c0_g1_i1	---NA---	357	0	0	0	0	0	0	0	0	no IPS match	no IPS match	no IPS match					TRINITY_DN870_c2_g1_i1	1493	5	L0AYK2_THEEQSignal peptide-containing protein OS=Theileria equi strain WA OX=1537102 GN=BEWA_000500 PE=4 SV=1	3.61401e-52	58.32	1	C:GO:0016021	C:integral component of membrane			no IPS match
TRINITY_DN10035_c0_g1_i1	---NA---	390	0	0	0	0	0	0	0	0	mobidb-lite (MOBIDB_LITE); mobidb-lite (MOBIDB_LITE)	no GO terms	no GO terms					TRINITY_DN870_c2_g1_i4	1489	5	L0AYK2_THEEQSignal peptide-containing protein OS=Theileria equi strain WA OX=1537102 GN=BEWA_000500 PE=4 SV=1	3.54094e-52	58.32	1	C:GO:0016021	C:integral component of membrane			no IPS match
TRINITY_DN100352_c0_g1_i1	---NA---	322	0	0	0	0	0	0	0	0	no IPS match	no IPS match	no IPS match					TRINITY_DN74531_c0_g1_i1	540	5	L0AYK2_THEEQSignal peptide-containing protein OS=Theileria equi strain WA OX=1537102 GN=BEWA_000500 PE=4 SV=1	3.681e-10	62.82	1	C:GO:0016021	C:integral component of membrane			mobidb-lite (MOBIDB_LITE)
TRINITY_DN100357_c0_g1_i1	A0A224Z5V1_9ACARPhosducin like 3 OS=Rhipicephalus zambeziensis OX=60191 PE=4 SV=1	193	4	4.03164e-20	89.29	2	P:GO:0045454; C:GO:0005623	P:cell redox homeostasis; C:obsolete cell	0	0	no IPS match	no IPS match	no IPS match					TRINITY_DN13339_c0_g1_i2	994	5	L0AYK2_THEEQSignal peptide-containing protein OS=Theileria equi strain WA OX=1537102 GN=BEWA_000500 PE=4 SV=1	1.87068e-24	62.45	1	C:GO:0016021	C:integral component of membrane			no IPS match
TRINITY_DN100358_c0_g1_i1	---NA---	259	0	0	0	0	0	0	0	0	no IPS match	no IPS match	no IPS match					TRINITY_DN18405_c1_g2_i1	2947	5	L0AYK7_THEEQSignal peptide-containing protein OS=Theileria equi strain WA OX=1537102 GN=BEWA_029510 PE=4 SV=1	2.59969e-101	49.5	1	C:GO:0016021	C:integral component of membrane			mobidb-lite (MOBIDB_LITE); mobidb-lite (MOBIDB_LITE); mobidb-lite (MOBIDB_LITE)
TRINITY_DN100359_c0_g1_i1	---NA---	293	0	0	0	0	0	0	0	0	no IPS match	no IPS match	no IPS match					TRINITY_DN18405_c1_g2_i2	2903	5	L0AYK7_THEEQSignal peptide-containing protein OS=Theileria equi strain WA OX=1537102 GN=BEWA_029510 PE=4 SV=1	1.96956e-101	49.5	1	C:GO:0016021	C:integral component of membrane			mobidb-lite (MOBIDB_LITE); mobidb-lite (MOBIDB_LITE); mobidb-lite (MOBIDB_LITE)
TRINITY_DN10036_c0_g1_i1	A0A131Z1L4_RHIAPPeptidylprolyl isomerase OS=Rhipicephalus appendiculatus OX=34631 PE=4 SV=1	2584	5	6.24144e-77	86.12	3	P:GO:0000413; F:GO:0003755; F:GO:0005509	P:protein peptidyl-prolyl isomerization; F:peptidyl-prolyl cis-trans isomerase activity; F:calcium ion binding	EC:5.2.1.8	Peptidylprolyl isomerase	IPR001179 (PFAM); G3DSA:3.10.50.40 (GENE3D); PTHR45779 (PANTHER); PTHR45779:SF6 (PANTHER); IPR001179 (PROSITE_PROFILES); SSF54534 (SUPERFAMILY)	F:GO:0003755	F:peptidyl-prolyl cis-trans isomerase activity					TRINITY_DN123611_c0_g1_i1	484	1	L0AYM3_THEEQUncharacterized protein OS=Theileria equi strain WA OX=1537102 GN=BEWA_000700 PE=4 SV=1	2.1346e-32	60.63	1	C:GO:0016021	C:integral component of membrane			Coil (COILS)
TRINITY_DN10036_c0_g1_i2	A0A131Z1L4_RHIAPPeptidylprolyl isomerase OS=Rhipicephalus appendiculatus OX=34631 PE=4 SV=1	1792	5	4.25385e-82	86.66	10	P:GO:0000413; P:GO:0061077; F:GO:0003755; F:GO:0005509; F:GO:0005528; C:GO:0005623; C:GO:0005737	P:protein peptidyl-prolyl isomerization; P:chaperone-mediated protein folding; F:peptidyl-prolyl cis-trans isomerase activity; F:calcium ion binding; F:FK506 binding; C:obsolete cell; C:cytoplasm	EC:5.2.1.8	Peptidylprolyl isomerase	IPR001179 (PFAM); G3DSA:3.10.50.40 (GENE3D); PTHR45779:SF6 (PANTHER); PTHR45779 (PANTHER); IPR001179 (PROSITE_PROFILES); SSF54534 (SUPERFAMILY)	F:GO:0003755	F:peptidyl-prolyl cis-trans isomerase activity					TRINITY_DN154280_c0_g1_i1	283	5	L0AYM3_THEEQUncharacterized protein OS=Theileria equi strain WA OX=1537102 GN=BEWA_000700 PE=4 SV=1	9.36033e-30	53.05	1	C:GO:0016021	C:integral component of membrane			no IPS match
TRINITY_DN10036_c0_g1_i3	A0A131Z1L4_RHIAPPeptidylprolyl isomerase OS=Rhipicephalus appendiculatus OX=34631 PE=4 SV=1	1791	5	4.25385e-82	86.66	10	P:GO:0000413; P:GO:0061077; F:GO:0003755; F:GO:0005509; F:GO:0005528; C:GO:0005623; C:GO:0005737	P:protein peptidyl-prolyl isomerization; P:chaperone-mediated protein folding; F:peptidyl-prolyl cis-trans isomerase activity; F:calcium ion binding; F:FK506 binding; C:obsolete cell; C:cytoplasm	EC:5.2.1.8	Peptidylprolyl isomerase	IPR001179 (PFAM); G3DSA:3.10.50.40 (GENE3D); PTHR45779:SF6 (PANTHER); PTHR45779 (PANTHER); IPR001179 (PROSITE_PROFILES); SSF54534 (SUPERFAMILY)	F:GO:0003755	F:peptidyl-prolyl cis-trans isomerase activity					TRINITY_DN321_c2_g1_i1	326	1	L0AYM3_THEEQUncharacterized protein OS=Theileria equi strain WA OX=1537102 GN=BEWA_000700 PE=4 SV=1	0.000181385	62.96	1	C:GO:0016021	C:integral component of membrane			no IPS match
TRINITY_DN10036_c0_g1_i4	A0A131Z1L4_RHIAPPeptidylprolyl isomerase OS=Rhipicephalus appendiculatus OX=34631 PE=4 SV=1	1674	5	1.60402e-82	86.66	10	P:GO:0000413; P:GO:0061077; F:GO:0003755; F:GO:0005509; F:GO:0005528; C:GO:0005623; C:GO:0005737	P:protein peptidyl-prolyl isomerization; P:chaperone-mediated protein folding; F:peptidyl-prolyl cis-trans isomerase activity; F:calcium ion binding; F:FK506 binding; C:obsolete cell; C:cytoplasm	EC:5.2.1.8	Peptidylprolyl isomerase	IPR001179 (PFAM); G3DSA:3.10.50.40 (GENE3D); PTHR45779:SF6 (PANTHER); PTHR45779 (PANTHER); IPR001179 (PROSITE_PROFILES); SSF54534 (SUPERFAMILY)	F:GO:0003755	F:peptidyl-prolyl cis-trans isomerase activity					TRINITY_DN42606_c0_g1_i1	389	1	L0AYM3_THEEQUncharacterized protein OS=Theileria equi strain WA OX=1537102 GN=BEWA_000700 PE=4 SV=1	6.18544e-10	61.02	1	C:GO:0016021	C:integral component of membrane			mobidb-lite (MOBIDB_LITE)
TRINITY_DN10036_c0_g1_i5	A0A131Z1L4_RHIAPPeptidylprolyl isomerase OS=Rhipicephalus appendiculatus OX=34631 PE=4 SV=1	262	1	0.000307272	88	2	P:GO:0000413; F:GO:0003755	P:protein peptidyl-prolyl isomerization; F:peptidyl-prolyl cis-trans isomerase activity	EC:5.2.1.8	Peptidylprolyl isomerase	no IPS match	no IPS match	no IPS match					TRINITY_DN144_c1_g1_i1	493	1	L0AYM8_THEEQMembrane protein, putative OS=Theileria equi strain WA OX=1537102 GN=BEWA_000750 PE=4 SV=1	1.63501e-39	84.21	1	C:GO:0016021	C:integral component of membrane			mobidb-lite (MOBIDB_LITE); mobidb-lite (MOBIDB_LITE)
TRINITY_DN10036_c0_g1_i6	A0A131Z1L4_RHIAPPeptidylprolyl isomerase OS=Rhipicephalus appendiculatus OX=34631 PE=4 SV=1	1822	5	5.41539e-82	86.66	10	P:GO:0000413; P:GO:0061077; F:GO:0003755; F:GO:0005509; F:GO:0005528; C:GO:0005623; C:GO:0005737	P:protein peptidyl-prolyl isomerization; P:chaperone-mediated protein folding; F:peptidyl-prolyl cis-trans isomerase activity; F:calcium ion binding; F:FK506 binding; C:obsolete cell; C:cytoplasm	EC:5.2.1.8	Peptidylprolyl isomerase	IPR001179 (PFAM); G3DSA:3.10.50.40 (GENE3D); PTHR45779:SF6 (PANTHER); PTHR45779 (PANTHER); IPR001179 (PROSITE_PROFILES); SSF54534 (SUPERFAMILY)	F:GO:0003755	F:peptidyl-prolyl cis-trans isomerase activity					TRINITY_DN244525_c0_g1_i1	235	1	L0AYN9_THEEQUncharacterized protein OS=Theileria equi strain WA OX=1537102 GN=BEWA_028490 PE=4 SV=1	6.1991e-48	100	1	C:GO:0016021	C:integral component of membrane			IPR009956 (PFAM)
TRINITY_DN100360_c0_g1_i1	L7MDS1_9ACARPutative tick transposon (Fragment) OS=Rhipicephalus pulchellus OX=72859 PE=2 SV=1	171	2	2.4848e-05	70.64	0	0	0	0	0	no IPS match	no IPS match	no IPS match					TRINITY_DN114_c0_g1_i1	1556	1	L0AYN9_THEEQUncharacterized protein OS=Theileria equi strain WA OX=1537102 GN=BEWA_028490 PE=4 SV=1	2.01956e-62	54.65	1	C:GO:0016021	C:integral component of membrane			Coil (COILS); Coil (COILS)
TRINITY_DN100363_c0_g1_i1	---NA---	300	0	0	0	0	0	0	0	0	no IPS match	no IPS match	no IPS match					TRINITY_DN114_c0_g1_i3	1556	1	L0AYN9_THEEQUncharacterized protein OS=Theileria equi strain WA OX=1537102 GN=BEWA_028490 PE=4 SV=1	1.37944e-60	54.65	1	C:GO:0016021	C:integral component of membrane			Coil (COILS); Coil (COILS)
TRINITY_DN100365_c0_g1_i1	---NA---	337	0	0	0	0	0	0	0	0	no IPS match	no IPS match	no IPS match					TRINITY_DN3041_c0_g1_i4	2498	5	L0AYP3_THEEQSignal peptide-containing protein OS=Theileria equi strain WA OX=1537102 GN=BEWA_000900 PE=4 SV=1	2.58684e-49	61.05	1	C:GO:0016021	C:integral component of membrane			no IPS match
TRINITY_DN100367_c0_g1_i1	---NA---	296	0	0	0	0	0	0	0	0	no IPS match	no IPS match	no IPS match					TRINITY_DN3041_c0_g1_i16	2507	5	L0AYP3_THEEQSignal peptide-containing protein OS=Theileria equi strain WA OX=1537102 GN=BEWA_000900 PE=4 SV=1	2.63359e-49	61.05	1	C:GO:0016021	C:integral component of membrane			no IPS match
TRINITY_DN100368_c0_g1_i1	L7MFX6_9ACARPutative zinc finger protein (Fragment) OS=Rhipicephalus pulchellus OX=72859 PE=2 SV=1	253	3	6.38261e-10	64.61	1	F:GO:0003677	F:DNA binding	0	0	no IPS match	no IPS match	no IPS match					TRINITY_DN214929_c0_g1_i1	447	5	A0A2T7IFP3_THEORUncharacterized protein (Fragment) OS=Theileria orientalis OX=68886 GN=MACK_00003641 PE=4 SV=1	2.45194e-31	59.64	1	C:GO:0016021	C:integral component of membrane			mobidb-lite (MOBIDB_LITE); mobidb-lite (MOBIDB_LITE)
TRINITY_DN10037_c0_g1_i1	---NA---	691	0	0	0	0	0	0	0	0	no IPS match	no IPS match	no IPS match					TRINITY_DN24690_c0_g1_i1	2691	5	L0AW49_THEEQANK_REP_REGION domain-containing protein OS=Theileria equi strain WA OX=1537102 GN=BEWA_026240 PE=4 SV=1	8.63944e-60	50.12	1	C:GO:0016021	C:integral component of membrane			no IPS match
TRINITY_DN10037_c0_g1_i2	---NA---	758	0	0	0	0	0	0	0	0	no IPS match	no IPS match	no IPS match					TRINITY_DN51825_c0_g1_i1	482	5	L0AYQ5_THEEQUncharacterized protein OS=Theileria equi strain WA OX=1537102 GN=BEWA_030030 PE=4 SV=1	1.07464e-22	53.58	1	C:GO:0016021	C:integral component of membrane			mobidb-lite (MOBIDB_LITE)
TRINITY_DN10037_c0_g1_i3	---NA---	1356	0	0	0	0	0	0	0	0	no IPS match	no IPS match	no IPS match					TRINITY_DN11657_c1_g1_i1	1872	4	Q4UH20_THEANUncharacterized protein OS=Theileria annulata OX=5874 GN=TA20685 PE=4 SV=1	7.23892e-26	70.6	1	C:GO:0016021	C:integral component of membrane			no IPS match
TRINITY_DN100370_c0_g1_i1	---NA---	166	0	0	0	0	0	0	0	0	no IPS match	no IPS match	no IPS match					TRINITY_DN11657_c1_g1_i2	2217	1	Q4UH20_THEANUncharacterized protein OS=Theileria annulata OX=5874 GN=TA20685 PE=4 SV=1	8.83777e-26	86.02	1	C:GO:0016021	C:integral component of membrane			no IPS match
TRINITY_DN100373_c0_g1_i1	A0A131YWL5_RHIAPTick transposon OS=Rhipicephalus appendiculatus OX=34631 PE=4 SV=1	228	5	3.13554e-06	65.63	0	0	0	0	0	no IPS match	no IPS match	no IPS match					TRINITY_DN8928_c2_g1_i1	3271	5	L0AYV6_THEEQUncharacterized protein OS=Theileria equi strain WA OX=1537102 GN=BEWA_032610 PE=4 SV=1	2.58018e-41	50.27	1	C:GO:0016021	C:integral component of membrane			Coil (COILS); mobidb-lite (MOBIDB_LITE); mobidb-lite (MOBIDB_LITE)
TRINITY_DN100375_c0_g1_i1	L1L9U1_THEEQUncharacterized protein OS=Theileria equi strain WA OX=1537102 GN=BEWA_016930 PE=4 SV=1	180	1	1.32103e-36	100	0	0	0	0	0	no IPS match	no IPS match	no IPS match					TRINITY_DN3195_c4_g2_i4	1733	5	L0AYX2_THEEQUncharacterized protein OS=Theileria equi strain WA OX=1537102 GN=BEWA_029440 PE=4 SV=1	1.19633e-19	64.11	1	C:GO:0016021	C:integral component of membrane			mobidb-lite (MOBIDB_LITE); mobidb-lite (MOBIDB_LITE)
TRINITY_DN10038_c0_g1_i1	L7LWJ7_9ACARPutative tick transposon OS=Rhipicephalus pulchellus OX=72859 PE=2 SV=1	759	2	3.8539e-06	65.48	3	P:GO:0090502; F:GO:0003676; F:GO:0004523	P:RNA phosphodiester bond hydrolysis, endonucleolytic; F:nucleic acid binding; F:RNA-DNA hybrid ribonuclease activity	EC:3.1.30; EC:3.1.26; EC:3.1.26.4	Acting on ester bonds; Acting on ester bonds; Ribonuclease H	mobidb-lite (MOBIDB_LITE); mobidb-lite (MOBIDB_LITE)	no GO terms	no GO terms					TRINITY_DN3195_c4_g2_i1	1732	5	L0AYX2_THEEQUncharacterized protein OS=Theileria equi strain WA OX=1537102 GN=BEWA_029440 PE=4 SV=1	1.22805e-19	64.11	1	C:GO:0016021	C:integral component of membrane			mobidb-lite (MOBIDB_LITE); mobidb-lite (MOBIDB_LITE); mobidb-lite (MOBIDB_LITE); mobidb-lite (MOBIDB_LITE)
TRINITY_DN10038_c0_g1_i2	L7LY72_9ACARPutative tick transposon OS=Rhipicephalus pulchellus OX=72859 PE=2 SV=1	1083	3	3.7465e-07	71.04	3	P:GO:0090502; F:GO:0003676; F:GO:0004523	P:RNA phosphodiester bond hydrolysis, endonucleolytic; F:nucleic acid binding; F:RNA-DNA hybrid ribonuclease activity	EC:3.1.30; EC:3.1.26; EC:3.1.26.4	Acting on ester bonds; Acting on ester bonds; Ribonuclease H	no IPS match	no IPS match	no IPS match					TRINITY_DN3195_c4_g2_i2	401	5	L0AYX2_THEEQUncharacterized protein OS=Theileria equi strain WA OX=1537102 GN=BEWA_029440 PE=4 SV=1	3.9599e-22	65.1	1	C:GO:0016021	C:integral component of membrane			no IPS match
TRINITY_DN10038_c0_g1_i3	L7LY72_9ACARPutative tick transposon OS=Rhipicephalus pulchellus OX=72859 PE=2 SV=1	1099	3	3.88095e-07	71.04	3	P:GO:0090502; F:GO:0003676; F:GO:0004523	P:RNA phosphodiester bond hydrolysis, endonucleolytic; F:nucleic acid binding; F:RNA-DNA hybrid ribonuclease activity	EC:3.1.30; EC:3.1.26; EC:3.1.26.4	Acting on ester bonds; Acting on ester bonds; Ribonuclease H	Coil (COILS); mobidb-lite (MOBIDB_LITE); mobidb-lite (MOBIDB_LITE)	no GO terms	no GO terms					TRINITY_DN36903_c0_g1_i1	151	5	L0AYX2_THEEQUncharacterized protein OS=Theileria equi strain WA OX=1537102 GN=BEWA_029440 PE=4 SV=1	2.4663e-13	65	1	C:GO:0016021	C:integral component of membrane			no IPS match
TRINITY_DN10038_c0_g2_i1	L7LWJ7_9ACARPutative tick transposon OS=Rhipicephalus pulchellus OX=72859 PE=2 SV=1	463	2	3.54988e-06	71.25	3	P:GO:0090502; F:GO:0003676; F:GO:0004523	P:RNA phosphodiester bond hydrolysis, endonucleolytic; F:nucleic acid binding; F:RNA-DNA hybrid ribonuclease activity	EC:3.1.30; EC:3.1.26; EC:3.1.26.4	Acting on ester bonds; Acting on ester bonds; Ribonuclease H	no IPS match	no IPS match	no IPS match					TRINITY_DN36903_c0_g1_i2	377	5	L0AYX2_THEEQUncharacterized protein OS=Theileria equi strain WA OX=1537102 GN=BEWA_029440 PE=4 SV=1	3.14843e-10	56.5	1	C:GO:0016021	C:integral component of membrane			no IPS match
TRINITY_DN100382_c0_g1_i1	---NA---	209	0	0	0	0	0	0	0	0	no IPS match	no IPS match	no IPS match					TRINITY_DN51756_c1_g1_i1	436	5	L0AYX2_THEEQUncharacterized protein OS=Theileria equi strain WA OX=1537102 GN=BEWA_029440 PE=4 SV=1	1.99101e-16	60.4	1	C:GO:0016021	C:integral component of membrane			no IPS match
TRINITY_DN100384_c0_g1_i1	A0A023GMF8_9ACARPutative rvt 1 (Fragment) OS=Amblyomma triste OX=251400 PE=2 SV=1	172	2	0.000406175	71.21	4	P:GO:0006278; P:GO:0090305; F:GO:0003964; F:GO:0004519	P:RNA-dependent DNA biosynthetic process; P:nucleic acid phosphodiester bond hydrolysis; F:RNA-directed DNA polymerase activity; F:endonuclease activity	EC:2.7.7.49	RNA-directed DNA polymerase	no IPS match	no IPS match	no IPS match					TRINITY_DN12270_c0_g2_i13	523	5	L0AYX2_THEEQUncharacterized protein OS=Theileria equi strain WA OX=1537102 GN=BEWA_029440 PE=4 SV=1	4.61067e-48	65.71	1	C:GO:0016021	C:integral component of membrane			no IPS match
TRINITY_DN100389_c0_g1_i1	---NA---	163	0	0	0	0	0	0	0	0	no IPS match	no IPS match	no IPS match					TRINITY_DN12270_c0_g2_i5	503	5	Q4UBM1_THEANTpr-related protein family member, putative OS=Theileria annulata OX=5874 GN=TA05235 PE=4 SV=1	3.0038e-50	64.36	1	C:GO:0016021	C:integral component of membrane			no IPS match
TRINITY_DN10039_c0_g1_i1	---NA---	381	0	0	0	0	0	0	0	0	no IPS match	no IPS match	no IPS match					TRINITY_DN30327_c0_g1_i1	671	5	L0AYX2_THEEQUncharacterized protein OS=Theileria equi strain WA OX=1537102 GN=BEWA_029440 PE=4 SV=1	2.3834e-20	66.7	1	C:GO:0016021	C:integral component of membrane			mobidb-lite (MOBIDB_LITE)
TRINITY_DN10039_c0_g1_i2	---NA---	668	0	0	0	0	0	0	0	0	no IPS match	no IPS match	no IPS match					TRINITY_DN13535_c1_g1_i1	195	5	A0A3B0N4K1_THEANTpr-related protein family member, putative OS=Theileria annulata OX=5874 GN=TAT_000132200 PE=4 SV=1	6.27222e-16	67.24	1	C:GO:0016021	C:integral component of membrane			no IPS match
TRINITY_DN10039_c0_g1_i3	---NA---	668	0	0	0	0	0	0	0	0	no IPS match	no IPS match	no IPS match					TRINITY_DN55450_c1_g3_i1	277	2	L0AYX2_THEEQUncharacterized protein OS=Theileria equi strain WA OX=1537102 GN=BEWA_029440 PE=4 SV=1	9.80775e-07	51.11	1	C:GO:0016021	C:integral component of membrane			no IPS match
TRINITY_DN10039_c0_g1_i4	---NA---	668	0	0	0	0	0	0	0	0	no IPS match	no IPS match	no IPS match					TRINITY_DN26118_c0_g6_i1	159	5	L0AYX2_THEEQUncharacterized protein OS=Theileria equi strain WA OX=1537102 GN=BEWA_029440 PE=4 SV=1	3.39291e-13	64.79	1	C:GO:0016021	C:integral component of membrane			no IPS match
TRINITY_DN100397_c0_g1_i1	---NA---	180	0	0	0	0	0	0	0	0	no IPS match	no IPS match	no IPS match					TRINITY_DN26118_c0_g7_i2	220	5	L0AYX2_THEEQUncharacterized protein OS=Theileria equi strain WA OX=1537102 GN=BEWA_029440 PE=4 SV=1	1.58339e-09	66.1	1	C:GO:0016021	C:integral component of membrane			no IPS match
TRINITY_DN100398_c0_g1_i1	---NA---	264	0	0	0	0	0	0	0	0	mobidb-lite (MOBIDB_LITE)	no GO terms	no GO terms					TRINITY_DN157302_c0_g1_i1	261	5	L0AYX2_THEEQUncharacterized protein OS=Theileria equi strain WA OX=1537102 GN=BEWA_029440 PE=4 SV=1	3.93142e-13	74.91	1	C:GO:0016021	C:integral component of membrane			no IPS match
TRINITY_DN100399_c0_g1_i1	---NA---	162	0	0	0	0	0	0	0	0	no IPS match	no IPS match	no IPS match					TRINITY_DN192343_c0_g1_i1	223	5	L0AYX2_THEEQUncharacterized protein OS=Theileria equi strain WA OX=1537102 GN=BEWA_029440 PE=4 SV=1	2.8177e-17	65.07	1	C:GO:0016021	C:integral component of membrane			no IPS match
TRINITY_DN1004_c0_g1_i1	A0A224YUZ1_9ACARNuclear RNA export factor OS=Rhipicephalus zambeziensis OX=60191 PE=4 SV=1	5056	4	2.66422e-165	97.01	3	P:GO:0051028; F:GO:0005515; C:GO:0005634	P:mRNA transport; F:protein binding; C:nucleus	0	0	IPR002075 (PFAM); G3DSA:3.10.450.50 (GENE3D); IPR005637 (PFAM); G3DSA:1.10.8.10 (GENE3D); mobidb-lite (MOBIDB_LITE); mobidb-lite (MOBIDB_LITE); IPR030217 (PANTHER); IPR005637 (PROSITE_PROFILES); IPR018222 (PROSITE_PROFILES); IPR005637 (CDD); IPR009060 (SUPERFAMILY); IPR032710 (SUPERFAMILY)	P:GO:0051028; F:GO:0005515; C:GO:0005634	P:mRNA transport; F:protein binding; C:nucleus					TRINITY_DN221663_c0_g1_i1	243	5	L0AYX2_THEEQUncharacterized protein OS=Theileria equi strain WA OX=1537102 GN=BEWA_029440 PE=4 SV=1	6.18697e-32	73.31	1	C:GO:0016021	C:integral component of membrane			no IPS match
TRINITY_DN1004_c0_g1_i2	A0A224YWX2_9ACARNuclear RNA export factor OS=Rhipicephalus zambeziensis OX=60191 PE=4 SV=1	7515	5	8.44812e-172	94.51	5	P:GO:0006406; F:GO:0003723; F:GO:0005515; C:GO:0005634; C:GO:0005737	P:mRNA export from nucleus; F:RNA binding; F:protein binding; C:nucleus; C:cytoplasm	0	0	IPR015245 (PFAM); IPR012677 (G3DSA:3.30.70.GENE3D); IPR032675 (G3DSA:3.80.10.GENE3D); mobidb-lite (MOBIDB_LITE); mobidb-lite (MOBIDB_LITE); IPR030217 (PANTHER); IPR030218 (PTHR10662:PANTHER); IPR001611 (PROSITE_PROFILES); IPR001611 (PROSITE_PROFILES); IPR035979 (SUPERFAMILY); SSF52058 (SUPERFAMILY)	P:GO:0006406; F:GO:0003676; F:GO:0003723; F:GO:0005515; C:GO:0005634; C:GO:0005737	P:mRNA export from nucleus; F:nucleic acid binding; F:RNA binding; F:protein binding; C:nucleus; C:cytoplasm					TRINITY_DN20292_c0_g1_i1	277	5	L0AYX2_THEEQUncharacterized protein OS=Theileria equi strain WA OX=1537102 GN=BEWA_029440 PE=4 SV=1	2.02905e-25	59.32	1	C:GO:0016021	C:integral component of membrane			no IPS match
TRINITY_DN1004_c0_g1_i4	A0A224YWX2_9ACARNuclear RNA export factor OS=Rhipicephalus zambeziensis OX=60191 PE=4 SV=1	7516	5	8.59707e-173	94.74	5	P:GO:0006406; F:GO:0003723; F:GO:0005515; C:GO:0005634; C:GO:0005737	P:mRNA export from nucleus; F:RNA binding; F:protein binding; C:nucleus; C:cytoplasm	0	0	IPR012677 (G3DSA:3.30.70.GENE3D); IPR032675 (G3DSA:3.80.10.GENE3D); IPR015245 (PFAM); mobidb-lite (MOBIDB_LITE); mobidb-lite (MOBIDB_LITE); IPR030218 (PTHR10662:PANTHER); IPR030217 (PANTHER); IPR001611 (PROSITE_PROFILES); IPR001611 (PROSITE_PROFILES); IPR035979 (SUPERFAMILY); SSF52058 (SUPERFAMILY)	P:GO:0006406; F:GO:0003676; F:GO:0003723; F:GO:0005515; C:GO:0005634; C:GO:0005737	P:mRNA export from nucleus; F:nucleic acid binding; F:RNA binding; F:protein binding; C:nucleus; C:cytoplasm					TRINITY_DN20292_c0_g1_i2	277	5	L0AYX2_THEEQUncharacterized protein OS=Theileria equi strain WA OX=1537102 GN=BEWA_029440 PE=4 SV=1	6.56845e-26	60.23	1	C:GO:0016021	C:integral component of membrane			Coil (COILS)
TRINITY_DN1004_c1_g1_i1	L7MFN6_9ACARPutative tick transposon (Fragment) OS=Rhipicephalus pulchellus OX=72859 PE=2 SV=1	264	4	1.21974e-34	72.61	0	0	0	0	0	IPR029526 (PFAM); PTHR46599 (PANTHER); PTHR46599:SF5 (PANTHER)	no GO terms	no GO terms					TRINITY_DN13443_c0_g2_i1	427	5	A0A3B0MK40_THEANTheileria-specific sub-telomeric protein, putative OS=Theileria annulata OX=5874 GN=TAT_000113900 PE=4 SV=1	1.16916e-34	64.59	1	C:GO:0016021	C:integral component of membrane			no IPS match
TRINITY_DN10040_c0_g1_i1	A0A131YSI9_RHIAPSmall subunit ribosomal protein S11e OS=Rhipicephalus appendiculatus OX=34631 PE=3 SV=1	3771	3	8.5198e-53	74.39	3	P:GO:0006412; F:GO:0003735; C:GO:0005840	P:translation; F:structural constituent of ribosome; C:ribosome	0	0	no IPS match	no IPS match	no IPS match					TRINITY_DN13443_c7_g1_i1	240	5	A0A3B0MG91_THEANTheileria-specific sub-telomeric protein, putative OS=Theileria annulata OX=5874 GN=TAT_000085900 PE=4 SV=1	5.40852e-20	61.62	1	C:GO:0016021	C:integral component of membrane			no IPS match
TRINITY_DN10040_c0_g1_i10	A0A131YSI9_RHIAPSmall subunit ribosomal protein S11e OS=Rhipicephalus appendiculatus OX=34631 PE=3 SV=1	3871	3	8.77317e-53	74.39	3	P:GO:0006412; F:GO:0003735; C:GO:0005840	P:translation; F:structural constituent of ribosome; C:ribosome	0	0	no IPS match	no IPS match	no IPS match					TRINITY_DN1432_c8_g1_i1	183	5	L0AYX2_THEEQUncharacterized protein OS=Theileria equi strain WA OX=1537102 GN=BEWA_029440 PE=4 SV=1	1.5532e-09	73.08	1	C:GO:0016021	C:integral component of membrane			no IPS match
TRINITY_DN10040_c0_g1_i11	A0A131YSI9_RHIAPSmall subunit ribosomal protein S11e OS=Rhipicephalus appendiculatus OX=34631 PE=3 SV=1	3868	3	8.76577e-53	74.39	3	P:GO:0006412; F:GO:0003735; C:GO:0005840	P:translation; F:structural constituent of ribosome; C:ribosome	0	0	no IPS match	no IPS match	no IPS match					TRINITY_DN9483_c0_g1_i1	787	5	L0AYX2_THEEQUncharacterized protein OS=Theileria equi strain WA OX=1537102 GN=BEWA_029440 PE=4 SV=1	7.89064e-20	58.52	1	C:GO:0016021	C:integral component of membrane			no IPS match
TRINITY_DN10040_c0_g1_i13	A0A131YSI9_RHIAPSmall subunit ribosomal protein S11e OS=Rhipicephalus appendiculatus OX=34631 PE=3 SV=1	3827	3	8.66184e-53	74.39	3	P:GO:0006412; F:GO:0003735; C:GO:0005840	P:translation; F:structural constituent of ribosome; C:ribosome	0	0	no IPS match	no IPS match	no IPS match					TRINITY_DN15375_c0_g3_i6	668	5	L0AYX2_THEEQUncharacterized protein OS=Theileria equi strain WA OX=1537102 GN=BEWA_029440 PE=4 SV=1	1.11736e-09	72.14	1	C:GO:0016021	C:integral component of membrane			no IPS match
TRINITY_DN10040_c0_g1_i14	A0A131YSI9_RHIAPSmall subunit ribosomal protein S11e OS=Rhipicephalus appendiculatus OX=34631 PE=3 SV=1	3804	3	8.60219e-53	74.39	3	P:GO:0006412; F:GO:0003735; C:GO:0005840	P:translation; F:structural constituent of ribosome; C:ribosome	0	0	no IPS match	no IPS match	no IPS match					TRINITY_DN21828_c0_g4_i2	1239	5	L0AYX2_THEEQUncharacterized protein OS=Theileria equi strain WA OX=1537102 GN=BEWA_029440 PE=4 SV=1	7.80574e-17	64.02	1	C:GO:0016021	C:integral component of membrane			no IPS match
TRINITY_DN10040_c0_g1_i2	A0A131YSI9_RHIAPSmall subunit ribosomal protein S11e OS=Rhipicephalus appendiculatus OX=34631 PE=3 SV=1	3835	3	8.68415e-53	74.39	3	P:GO:0006412; F:GO:0003735; C:GO:0005840	P:translation; F:structural constituent of ribosome; C:ribosome	0	0	no IPS match	no IPS match	no IPS match					TRINITY_DN10477_c3_g1_i1	188	5	L0AYX2_THEEQUncharacterized protein OS=Theileria equi strain WA OX=1537102 GN=BEWA_029440 PE=4 SV=1	2.23133e-06	72.79	1	C:GO:0016021	C:integral component of membrane			no IPS match
TRINITY_DN10040_c0_g1_i5	A0A131YSI9_RHIAPSmall subunit ribosomal protein S11e OS=Rhipicephalus appendiculatus OX=34631 PE=3 SV=1	3868	3	8.76577e-53	74.39	3	P:GO:0006412; F:GO:0003735; C:GO:0005840	P:translation; F:structural constituent of ribosome; C:ribosome	0	0	no IPS match	no IPS match	no IPS match					TRINITY_DN10477_c0_g1_i12	396	5	L0AYX2_THEEQUncharacterized protein OS=Theileria equi strain WA OX=1537102 GN=BEWA_029440 PE=4 SV=1	1.0557e-22	61.98	1	C:GO:0016021	C:integral component of membrane			no IPS match
TRINITY_DN10040_c0_g1_i6	A0A131YSI9_RHIAPSmall subunit ribosomal protein S11e OS=Rhipicephalus appendiculatus OX=34631 PE=3 SV=1	3794	3	8.57977e-53	74.39	3	P:GO:0006412; F:GO:0003735; C:GO:0005840	P:translation; F:structural constituent of ribosome; C:ribosome	0	0	no IPS match	no IPS match	no IPS match					TRINITY_DN15809_c2_g2_i1	537	5	L0AYX2_THEEQUncharacterized protein OS=Theileria equi strain WA OX=1537102 GN=BEWA_029440 PE=4 SV=1	1.40647e-09	57.79	1	C:GO:0016021	C:integral component of membrane			no IPS match
TRINITY_DN10040_c0_g1_i7	L0AW80_THEEQUncharacterized protein OS=Theileria equi strain WA OX=1537102 GN=BEWA_020050 PE=4 SV=1	1078	1	3.52634e-141	80.98	0	0	0	0	0	no IPS match	no IPS match	no IPS match					TRINITY_DN194_c2_g1_i2	322	5	L0AYX2_THEEQUncharacterized protein OS=Theileria equi strain WA OX=1537102 GN=BEWA_029440 PE=4 SV=1	1.31929e-16	58.14	1	C:GO:0016021	C:integral component of membrane			no IPS match
TRINITY_DN10040_c0_g1_i8	A0A131YSI9_RHIAPSmall subunit ribosomal protein S11e OS=Rhipicephalus appendiculatus OX=34631 PE=3 SV=1	3730	3	8.41417e-53	74.39	3	P:GO:0006412; F:GO:0003735; C:GO:0005840	P:translation; F:structural constituent of ribosome; C:ribosome	0	0	no IPS match	no IPS match	no IPS match					TRINITY_DN21386_c0_g1_i1	575	5	L0AYY2_THEEQUncharacterized protein OS=Theileria equi strain WA OX=1537102 GN=BEWA_002090 PE=4 SV=1	2.53858e-21	50.25	1	C:GO:0016021	C:integral component of membrane			no IPS match
TRINITY_DN10040_c0_g1_i9	A0A131YSI9_RHIAPSmall subunit ribosomal protein S11e OS=Rhipicephalus appendiculatus OX=34631 PE=3 SV=1	3830	3	8.66928e-53	74.39	3	P:GO:0006412; F:GO:0003735; C:GO:0005840	P:translation; F:structural constituent of ribosome; C:ribosome	0	0	no IPS match	no IPS match	no IPS match					TRINITY_DN244150_c0_g1_i1	242	5	L0AYY3_THEEQUncharacterized protein OS=Theileria equi strain WA OX=1537102 GN=BEWA_001820 PE=4 SV=1	1.2399e-15	60.11	1	C:GO:0016021	C:integral component of membrane			no IPS match
TRINITY_DN100400_c0_g1_i1	---NA---	169	0	0	0	0	0	0	0	0	no IPS match	no IPS match	no IPS match					TRINITY_DN31189_c0_g1_i6	456	5	L0AYZ8_THEEQUncharacterized protein OS=Theileria equi strain WA OX=1537102 GN=BEWA_002240 PE=4 SV=1	1.80449e-18	73.87	1	C:GO:0016021	C:integral component of membrane			no IPS match
TRINITY_DN100402_c0_g1_i1	---NA---	179	0	0	0	0	0	0	0	0	no IPS match	no IPS match	no IPS match					TRINITY_DN31189_c0_g1_i1	460	5	A0A3B0MZL7_THEANUncharacterized protein OS=Theileria annulata OX=5874 GN=TAT_000141000 PE=4 SV=1	3.03654e-25	76.42	1	C:GO:0016021	C:integral component of membrane			no IPS match
TRINITY_DN100409_c0_g1_i1	---NA---	216	0	0	0	0	0	0	0	0	no IPS match	no IPS match	no IPS match					TRINITY_DN132299_c0_g1_i1	218	5	L0AZ03_THEEQUncharacterized protein OS=Theileria equi strain WA OX=1537102 GN=BEWA_029800 PE=4 SV=1	1.20335e-14	61.39	1	C:GO:0016021	C:integral component of membrane			no IPS match
TRINITY_DN10041_c0_g1_i1	L7M7J4_9ACARPutative charged multivesicular body protein 7 OS=Rhipicephalus pulchellus OX=72859 PE=2 SV=1	1830	3	0	96.47	1	P:GO:0007034	P:vacuolar transport	0	0	Coil (COILS); Coil (COILS); IPR005024 (PFAM); mobidb-lite (MOBIDB_LITE); PTHR22761 (PANTHER); PTHR22761:SF21 (PANTHER)	P:GO:0007034	P:vacuolar transport					TRINITY_DN134451_c0_g1_i1	238	5	L0AZ05_THEEQUncharacterized protein OS=Theileria equi strain WA OX=1537102 GN=BEWA_002020 PE=4 SV=1	1.49357e-16	59.62	1	C:GO:0016021	C:integral component of membrane			no IPS match
TRINITY_DN10041_c0_g1_i2	A0A224YUD4_9ACARCharged multivesicular body protein 7 OS=Rhipicephalus zambeziensis OX=60191 PE=3 SV=1	850	3	3.16861e-152	96.9	1	P:GO:0007034	P:vacuolar transport	0	0	PTHR22761 (PANTHER); PTHR22761:SF21 (PANTHER)	no GO terms	no GO terms					TRINITY_DN11_c5_g1_i1	857	5	L0AZ05_THEEQUncharacterized protein OS=Theileria equi strain WA OX=1537102 GN=BEWA_002020 PE=4 SV=1	2.00926e-39	54.63	1	C:GO:0016021	C:integral component of membrane			no IPS match
TRINITY_DN100410_c0_g1_i1	---NA---	216	0	0	0	0	0	0	0	0	no IPS match	no IPS match	no IPS match					TRINITY_DN14770_c2_g4_i4	3002	5	L0AZ05_THEEQUncharacterized protein OS=Theileria equi strain WA OX=1537102 GN=BEWA_002020 PE=4 SV=1	4.22175e-69	50.95	1	C:GO:0016021	C:integral component of membrane			no IPS match
TRINITY_DN100412_c0_g1_i1	---NA---	213	0	0	0	0	0	0	0	0	no IPS match	no IPS match	no IPS match					TRINITY_DN141608_c0_g1_i1	808	2	A0A2T7IB73_THEORUncharacterized protein OS=Theileria orientalis OX=68886 GN=MACL_00003222 PE=4 SV=1	6.30688e-94	97.59	1	C:GO:0016021	C:integral component of membrane			no IPS match
TRINITY_DN100413_c0_g1_i1	L7MBK1_9ACARPutative tick transposon (Fragment) OS=Rhipicephalus pulchellus OX=72859 PE=2 SV=1	216	1	0.000378144	52.11	3	P:GO:0090502; F:GO:0003676; F:GO:0004523	P:RNA phosphodiester bond hydrolysis, endonucleolytic; F:nucleic acid binding; F:RNA-DNA hybrid ribonuclease activity	EC:3.1.30; EC:3.1.26; EC:3.1.26.4	Acting on ester bonds; Acting on ester bonds; Ribonuclease H	no IPS match	no IPS match	no IPS match					TRINITY_DN241673_c0_g1_i1	228	1	Q4UGZ8_THEANCysteine repeat modular protein homologue, putative OS=Theileria annulata OX=5874 GN=TA20783 PE=4 SV=1	0.00012008	53.7	1	C:GO:0016021	C:integral component of membrane			G3DSA:2.10.50.10 (GENE3D); IPR011641 (PFAM)
TRINITY_DN100414_c0_g1_i1	---NA---	205	0	0	0	0	0	0	0	0	no IPS match	no IPS match	no IPS match					TRINITY_DN8710_c0_g1_i1	2947	2	A0A3B0N350_THEANUncharacterized protein OS=Theileria annulata OX=5874 GN=TAT_000036300 PE=4 SV=1	0	83.73	1	C:GO:0016021	C:integral component of membrane			Coil (COILS); mobidb-lite (MOBIDB_LITE); mobidb-lite (MOBIDB_LITE); mobidb-lite (MOBIDB_LITE); mobidb-lite (MOBIDB_LITE)
TRINITY_DN10042_c0_g1_i1	---NA---	428	0	0	0	0	0	0	0	0	no IPS match	no IPS match	no IPS match					TRINITY_DN137933_c0_g1_i1	246	4	L1LDN3_THEEQUncharacterized protein OS=Theileria equi strain WA OX=1537102 GN=BEWA_054110 PE=4 SV=1	2.30957e-06	52.99	1	C:GO:0016021	C:integral component of membrane			no IPS match
TRINITY_DN10042_c0_g1_i2	A0A224Z125_9ACARTick transposon OS=Rhipicephalus zambeziensis OX=60191 PE=4 SV=1	959	5	3.341e-33	54.55	0	0	0	0	0	no IPS match	no IPS match	no IPS match					TRINITY_DN19037_c0_g1_i6	518	1	A0A3B0N474_THEANIntegral membrane protein, putative OS=Theileria annulata OX=5874 GN=TAT_000052000 PE=4 SV=1	4.00378e-47	76.58	1	C:GO:0016021	C:integral component of membrane			no IPS match
TRINITY_DN10042_c0_g2_i1	A0A131Z227_RHIAPTick transposon OS=Rhipicephalus appendiculatus OX=34631 PE=4 SV=1	790	5	3.70889e-23	58.9	0	0	0	0	0	no IPS match	no IPS match	no IPS match					TRINITY_DN77375_c0_g1_i1	455	1	L0AZ58_THEEQMembrane protein, putative OS=Theileria equi strain WA OX=1537102 GN=BEWA_002790 PE=4 SV=1	2.7871e-41	90.63	1	C:GO:0016021	C:integral component of membrane			PS51257 (PROSITE_PROFILES)
TRINITY_DN100421_c0_g1_i1	---NA---	231	0	0	0	0	0	0	0	0	mobidb-lite (MOBIDB_LITE); mobidb-lite (MOBIDB_LITE)	no GO terms	no GO terms					TRINITY_DN133986_c0_g1_i1	1253	1	A0A3B0N5R4_THEANIntegral membrane protein, putative OS=Theileria annulata OX=5874 GN=TAT_000014100 PE=4 SV=1	1.34546e-172	86.49	1	C:GO:0016021	C:integral component of membrane			mobidb-lite (MOBIDB_LITE); mobidb-lite (MOBIDB_LITE)
TRINITY_DN100424_c0_g1_i1	---NA---	207	0	0	0	0	0	0	0	0	no IPS match	no IPS match	no IPS match					TRINITY_DN113981_c0_g1_i1	1133	5	A0A3B0N707_THEANMembrane protein family member, putative OS=Theileria annulata OX=5874 GN=TAT_000194100 PE=4 SV=1	3.64459e-137	70.18	1	C:GO:0016021	C:integral component of membrane			no IPS match
TRINITY_DN100425_c0_g1_i1	A0A147BWJ6_IXORIPutative pol polyprotein (Fragment) OS=Ixodes ricinus OX=34613 PE=4 SV=1	193	3	7.06503e-08	64.93	4	P:GO:0006508; P:GO:0015074; F:GO:0003676; F:GO:0004190	P:proteolysis; P:DNA integration; F:nucleic acid binding; F:aspartic-type endopeptidase activity	EC:3.4.99; EC:3.4.23.1; EC:3.4.23; EC:3.4.23.32; EC:3.4.23.43; EC:3.4.23.20; EC:3.4.23.25; EC:3.4.23.36; EC:3.4.23.4; EC:3.4.23.35; EC:3.4.23.5; EC:3.4.23.34; EC:3.4.23.15	Acting on peptide bonds (peptidases); Pepsin A; Acting on peptide bonds (peptidases); Scytalidopepsin B; Prepilin peptidase; Penicillopepsin; Saccharopepsin; Signal peptidase II; Chymosin; Barrierpepsin; Cathepsin D; Cathepsin E; Renin	no IPS match	no IPS match	no IPS match					TRINITY_DN163630_c0_g1_i1	1067	5	A0A3B0N707_THEANMembrane protein family member, putative OS=Theileria annulata OX=5874 GN=TAT_000194100 PE=4 SV=1	0	60.61	1	C:GO:0016021	C:integral component of membrane			IPR004170 (PROSITE_PROFILES)
TRINITY_DN100426_c0_g1_i1	---NA---	312	0	0	0	0	0	0	0	0	no IPS match	no IPS match	no IPS match					TRINITY_DN6642_c0_g1_i1	4440	1	A0A2T7I9H5_THEORUncharacterized protein OS=Theileria orientalis OX=68886 GN=MACJ_00000118 PE=4 SV=1	0	75.99	1	C:GO:0016021	C:integral component of membrane			Coil (COILS); mobidb-lite (MOBIDB_LITE)
TRINITY_DN10043_c0_g1_i1	---NA---	325	0	0	0	0	0	0	0	0	no IPS match	no IPS match	no IPS match					TRINITY_DN6642_c0_g1_i2	2703	1	L0AZ98_THEEQUncharacterized protein OS=Theileria equi strain WA OX=1537102 GN=BEWA_002820 PE=4 SV=1	0	75.18	1	C:GO:0016021	C:integral component of membrane			Coil (COILS); mobidb-lite (MOBIDB_LITE); mobidb-lite (MOBIDB_LITE)
TRINITY_DN100431_c0_g1_i1	L7MKX5_9ACARPutative tick transposon (Fragment) OS=Rhipicephalus pulchellus OX=72859 PE=2 SV=1	241	5	6.61903e-28	94.09	4	P:GO:0006508; P:GO:0015074; F:GO:0003676; F:GO:0004190	P:proteolysis; P:DNA integration; F:nucleic acid binding; F:aspartic-type endopeptidase activity	EC:3.4.99; EC:3.4.23.1; EC:3.4.23; EC:3.4.23.32; EC:3.4.23.43; EC:3.4.23.20; EC:3.4.23.25; EC:3.4.23.36; EC:3.4.23.4; EC:3.4.23.35; EC:3.4.23.5; EC:3.4.23.34; EC:3.4.23.15	Acting on peptide bonds (peptidases); Pepsin A; Acting on peptide bonds (peptidases); Scytalidopepsin B; Prepilin peptidase; Penicillopepsin; Saccharopepsin; Signal peptidase II; Chymosin; Barrierpepsin; Cathepsin D; Cathepsin E; Renin	G3DSA:3.10.10.10 (GENE3D); PTHR24559 (PANTHER); PTHR24559:SF269 (PANTHER); SSF56672 (SUPERFAMILY)	no GO terms	no GO terms					TRINITY_DN6642_c0_g1_i3	4436	1	A0A2T7I9H5_THEORUncharacterized protein OS=Theileria orientalis OX=68886 GN=MACJ_00000118 PE=4 SV=1	0	75.99	1	C:GO:0016021	C:integral component of membrane			Coil (COILS); mobidb-lite (MOBIDB_LITE)
TRINITY_DN100433_c0_g1_i1	---NA---	190	0	0	0	0	0	0	0	0	no IPS match	no IPS match	no IPS match					TRINITY_DN7909_c0_g1_i2	1523	2	Q4UFZ4_THEANAlkylated DNA repair protein, putative OS=Theileria annulata OX=5874 GN=TA19740 PE=4 SV=1	7.26186e-36	71.16	1	C:GO:0016021	C:integral component of membrane			no IPS match
TRINITY_DN100434_c0_g1_i1	---NA---	233	0	0	0	0	0	0	0	0	no IPS match	no IPS match	no IPS match					TRINITY_DN124567_c0_g1_i1	206	1	L0AZC1_THEEQMembrane protein, putative OS=Theileria equi strain WA OX=1537102 GN=BEWA_031070 PE=4 SV=1	8.92721e-45	100	1	C:GO:0016021	C:integral component of membrane			no IPS match
TRINITY_DN100435_c0_g1_i1	---NA---	270	0	0	0	0	0	0	0	0	no IPS match	no IPS match	no IPS match					TRINITY_DN8710_c0_g1_i2	276	1	A0A3B0MTX0_THEANUncharacterized protein OS=Theileria annulata OX=5874 GN=TAT_000036400 PE=4 SV=1	1.24177e-17	87.5	1	C:GO:0016021	C:integral component of membrane			no IPS match
TRINITY_DN100438_c0_g1_i1	---NA---	260	0	0	0	0	0	0	0	0	cd17262 (CDD)	no GO terms	no GO terms					TRINITY_DN28817_c0_g1_i1	845	5	L0AZG1_THEEQUncharacterized protein OS=Theileria equi strain WA OX=1537102 GN=BEWA_003480 PE=4 SV=1	1.39956e-06	83.62	1	C:GO:0016021	C:integral component of membrane			no IPS match
TRINITY_DN10044_c0_g1_i1	---NA---	1107	0	0	0	0	0	0	0	0	no IPS match	no IPS match	no IPS match					TRINITY_DN10593_c0_g1_i4	1923	5	Q4UGZ8_THEANCysteine repeat modular protein homologue, putative OS=Theileria annulata OX=5874 GN=TA20783 PE=4 SV=1	2.64955e-73	56.74	1	C:GO:0016021	C:integral component of membrane			G3DSA:2.10.50.10 (GENE3D); IPR011641 (PFAM); mobidb-lite (MOBIDB_LITE); mobidb-lite (MOBIDB_LITE); IPR009030 (SUPERFAMILY)
TRINITY_DN10044_c0_g1_i4	---NA---	1129	0	0	0	0	0	0	0	0	no IPS match	no IPS match	no IPS match					TRINITY_DN2009_c1_g5_i8	1180	1	L0AZH8_THEEQMembrane protein, putative OS=Theileria equi strain WA OX=1537102 GN=BEWA_000830 PE=4 SV=1	6.69297e-89	83.89	1	C:GO:0016021	C:integral component of membrane			Coil (COILS)
TRINITY_DN10044_c0_g1_i5	---NA---	1028	0	0	0	0	0	0	0	0	no IPS match	no IPS match	no IPS match					TRINITY_DN2009_c1_g5_i1	1214	1	L0AZH8_THEEQMembrane protein, putative OS=Theileria equi strain WA OX=1537102 GN=BEWA_000830 PE=4 SV=1	9.81658e-89	83.89	1	C:GO:0016021	C:integral component of membrane			Coil (COILS)
TRINITY_DN10044_c0_g1_i7	---NA---	1109	0	0	0	0	0	0	0	0	no IPS match	no IPS match	no IPS match					TRINITY_DN5010_c0_g7_i1	551	5	L0AZI1_THEEQUncharacterized protein OS=Theileria equi strain WA OX=1537102 GN=BEWA_003730 PE=4 SV=1	2.85189e-09	56.05	1	C:GO:0016021	C:integral component of membrane			no IPS match
TRINITY_DN10044_c0_g1_i8	---NA---	878	0	0	0	0	0	0	0	0	no IPS match	no IPS match	no IPS match					TRINITY_DN6857_c0_g4_i1	316	5	L0AZI1_THEEQUncharacterized protein OS=Theileria equi strain WA OX=1537102 GN=BEWA_003730 PE=4 SV=1	1.64578e-20	63.38	1	C:GO:0016021	C:integral component of membrane			no IPS match
TRINITY_DN100441_c0_g1_i1	---NA---	273	0	0	0	0	0	0	0	0	no IPS match	no IPS match	no IPS match					TRINITY_DN20926_c0_g1_i1	530	5	L0AZI1_THEEQUncharacterized protein OS=Theileria equi strain WA OX=1537102 GN=BEWA_003730 PE=4 SV=1	5.80551e-23	81.61	1	C:GO:0016021	C:integral component of membrane			no IPS match
TRINITY_DN100443_c0_g1_i1	---NA---	200	0	0	0	0	0	0	0	0	no IPS match	no IPS match	no IPS match					TRINITY_DN122727_c0_g1_i1	257	5	L0AZI1_THEEQUncharacterized protein OS=Theileria equi strain WA OX=1537102 GN=BEWA_003730 PE=4 SV=1	4.52138e-08	76	1	C:GO:0016021	C:integral component of membrane			no IPS match
TRINITY_DN100449_c0_g1_i1	---NA---	186	0	0	0	0	0	0	0	0	no IPS match	no IPS match	no IPS match					TRINITY_DN116002_c0_g1_i1	273	5	L0AZI1_THEEQUncharacterized protein OS=Theileria equi strain WA OX=1537102 GN=BEWA_003730 PE=4 SV=1	1.38402e-19	76.57	1	C:GO:0016021	C:integral component of membrane			no IPS match
TRINITY_DN10045_c0_g1_i1	---NA---	315	0	0	0	0	0	0	0	0	no IPS match	no IPS match	no IPS match					TRINITY_DN19073_c0_g4_i3	359	5	L0AZI1_THEEQUncharacterized protein OS=Theileria equi strain WA OX=1537102 GN=BEWA_003730 PE=4 SV=1	2.11119e-18	77.65	1	C:GO:0016021	C:integral component of membrane			no IPS match
TRINITY_DN100450_c1_g1_i1	---NA---	171	0	0	0	0	0	0	0	0	mobidb-lite (MOBIDB_LITE); mobidb-lite (MOBIDB_LITE)	no GO terms	no GO terms					TRINITY_DN27245_c1_g1_i1	597	5	L0AZI1_THEEQUncharacterized protein OS=Theileria equi strain WA OX=1537102 GN=BEWA_003730 PE=4 SV=1	7.04991e-15	55.16	1	C:GO:0016021	C:integral component of membrane			no IPS match
TRINITY_DN100451_c0_g1_i1	---NA---	179	0	0	0	0	0	0	0	0	no IPS match	no IPS match	no IPS match					TRINITY_DN37956_c0_g1_i1	233	5	L0AZI1_THEEQUncharacterized protein OS=Theileria equi strain WA OX=1537102 GN=BEWA_003730 PE=4 SV=1	2.17928e-11	63.19	1	C:GO:0016021	C:integral component of membrane			no IPS match
TRINITY_DN100452_c0_g1_i1	A0A131Z9L1_RHIAPUncharacterized protein (Fragment) OS=Rhipicephalus appendiculatus OX=34631 PE=4 SV=1	223	2	2.97157e-10	63.12	0	0	0	0	0	no IPS match	no IPS match	no IPS match					TRINITY_DN66407_c2_g1_i1	459	5	Q4U9Z8_THEANTpr-related protein family member, putative OS=Theileria annulata OX=5874 GN=TA07770 PE=4 SV=1	6.27115e-18	61.5	1	C:GO:0016021	C:integral component of membrane			no IPS match
TRINITY_DN100453_c0_g1_i1	---NA---	448	0	0	0	0	0	0	0	0	no IPS match	no IPS match	no IPS match					TRINITY_DN67115_c0_g1_i1	210	5	L0AZI1_THEEQUncharacterized protein OS=Theileria equi strain WA OX=1537102 GN=BEWA_003730 PE=4 SV=1	5.17682e-27	81.66	1	C:GO:0016021	C:integral component of membrane			no IPS match
TRINITY_DN100457_c1_g1_i1	---NA---	169	0	0	0	0	0	0	0	0	no IPS match	no IPS match	no IPS match					TRINITY_DN13443_c9_g1_i1	197	5	L0AZI1_THEEQUncharacterized protein OS=Theileria equi strain WA OX=1537102 GN=BEWA_003730 PE=4 SV=1	7.68939e-14	79.1	1	C:GO:0016021	C:integral component of membrane			no IPS match
TRINITY_DN100459_c0_g1_i1	---NA---	252	0	0	0	0	0	0	0	0	no IPS match	no IPS match	no IPS match					TRINITY_DN17684_c0_g1_i5	255	5	L0AZI1_THEEQUncharacterized protein OS=Theileria equi strain WA OX=1537102 GN=BEWA_003730 PE=4 SV=1	1.31668e-17	67.85	1	C:GO:0016021	C:integral component of membrane			no IPS match
TRINITY_DN10046_c0_g1_i1	---NA---	311	0	0	0	0	0	0	0	0	mobidb-lite (MOBIDB_LITE)	no GO terms	no GO terms					TRINITY_DN17684_c0_g3_i1	349	5	L0AZI1_THEEQUncharacterized protein OS=Theileria equi strain WA OX=1537102 GN=BEWA_003730 PE=4 SV=1	2.27768e-33	67.61	1	C:GO:0016021	C:integral component of membrane			no IPS match
TRINITY_DN100460_c1_g1_i1	---NA---	160	0	0	0	0	0	0	0	0	no IPS match	no IPS match	no IPS match					TRINITY_DN35178_c0_g2_i1	439	5	Q4UC19_THEANTpr-related protein family member, putative OS=Theileria annulata OX=5874 GN=TA04465 PE=4 SV=1	6.38355e-08	57.29	1	C:GO:0016021	C:integral component of membrane			no IPS match
TRINITY_DN10047_c0_g1_i1	A0A224YPB6_9ACARReprolysin OS=Rhipicephalus zambeziensis OX=60191 PE=4 SV=1	1788	5	0	92.3	2	P:GO:0006508; F:GO:0004222	P:proteolysis; F:metalloendopeptidase activity	EC:3.4.99; EC:3.4.24.70; EC:3.4.24.71; EC:3.4.24; EC:3.4.24.61; EC:3.4.24.72; EC:3.4.24.23; EC:3.4.24.56; EC:3.4.24.24; EC:3.4.24.35; EC:3.4.24.57; EC:3.4.24.14; EC:3.4.24.69; EC:3.4.24.37; EC:3.4.24.59; EC:3.4.24.64; EC:3.4.24.21; EC:3.4.24.11; EC:3.4.24.22; EC:3.4.24.55; EC:3.4.24.17; EC:3.4.24.18; EC:3.4.24.19	Acting on peptide bonds (peptidases); Oligopeptidase A; Endothelin-converting enzyme 1; Acting on peptide bonds (peptidases); Nardilysin; Fibrolase; Matrilysin; Insulysin; Gelatinase A; Gelatinase B; O-sialoglycoprotein endopeptidase; Procollagen N-endopeptidase; Bontoxilysin; Saccharolysin; Mitochondrial intermediate peptidase; Mitochondrial processing peptidase; Astacin; Neprilysin; Stromelysin…	PF13688 (PFAM); IPR024079 (G3DSA:3.40.390.GENE3D); PTHR11905:SF230 (PANTHER); PTHR11905 (PANTHER); IPR001590 (PROSITE_PROFILES); SSF55486 (SUPERFAMILY)	P:GO:0006508; F:GO:0004222; F:GO:0008237	P:proteolysis; F:metalloendopeptidase activity; F:metallopeptidase activity					TRINITY_DN6289_c0_g1_i2	353	1	L1LC13_THEEQUncharacterized protein OS=Theileria equi strain WA OX=1537102 GN=BEWA_013340 PE=4 SV=1	1.71987e-06	58.82	1	C:GO:0016021	C:integral component of membrane			no IPS match
TRINITY_DN10047_c0_g1_i2	A0A224YPB6_9ACARReprolysin OS=Rhipicephalus zambeziensis OX=60191 PE=4 SV=1	1873	5	0	93.21	2	P:GO:0006508; F:GO:0004222	P:proteolysis; F:metalloendopeptidase activity	EC:3.4.99; EC:3.4.24.70; EC:3.4.24.71; EC:3.4.24; EC:3.4.24.61; EC:3.4.24.72; EC:3.4.24.23; EC:3.4.24.56; EC:3.4.24.24; EC:3.4.24.35; EC:3.4.24.57; EC:3.4.24.14; EC:3.4.24.69; EC:3.4.24.37; EC:3.4.24.59; EC:3.4.24.64; EC:3.4.24.21; EC:3.4.24.11; EC:3.4.24.22; EC:3.4.24.55; EC:3.4.24.17; EC:3.4.24.18; EC:3.4.24.19	Acting on peptide bonds (peptidases); Oligopeptidase A; Endothelin-converting enzyme 1; Acting on peptide bonds (peptidases); Nardilysin; Fibrolase; Matrilysin; Insulysin; Gelatinase A; Gelatinase B; O-sialoglycoprotein endopeptidase; Procollagen N-endopeptidase; Bontoxilysin; Saccharolysin; Mitochondrial intermediate peptidase; Mitochondrial processing peptidase; Astacin; Neprilysin; Stromelysin…	IPR024079 (G3DSA:3.40.390.GENE3D); PF13688 (PFAM); PTHR11905:SF230 (PANTHER); PTHR11905 (PANTHER); IPR001590 (PROSITE_PROFILES); SSF55486 (SUPERFAMILY)	P:GO:0006508; F:GO:0004222; F:GO:0008237	P:proteolysis; F:metalloendopeptidase activity; F:metallopeptidase activity					TRINITY_DN7635_c0_g4_i1	715	5	L0AZI1_THEEQUncharacterized protein OS=Theileria equi strain WA OX=1537102 GN=BEWA_003730 PE=4 SV=1	4.57586e-08	75.43	1	C:GO:0016021	C:integral component of membrane			no IPS match
TRINITY_DN10047_c0_g1_i3	L7LTA3_9ACARPutative tick salivary metalloprotease OS=Rhipicephalus pulchellus OX=72859 PE=2 SV=1	986	5	1.85301e-149	90.43	2	P:GO:0006508; F:GO:0004222	P:proteolysis; F:metalloendopeptidase activity	EC:3.4.99; EC:3.4.24.70; EC:3.4.24.71; EC:3.4.24; EC:3.4.24.61; EC:3.4.24.72; EC:3.4.24.23; EC:3.4.24.56; EC:3.4.24.24; EC:3.4.24.35; EC:3.4.24.57; EC:3.4.24.14; EC:3.4.24.69; EC:3.4.24.37; EC:3.4.24.59; EC:3.4.24.64; EC:3.4.24.21; EC:3.4.24.11; EC:3.4.24.22; EC:3.4.24.55; EC:3.4.24.17; EC:3.4.24.18; EC:3.4.24.19	Acting on peptide bonds (peptidases); Oligopeptidase A; Endothelin-converting enzyme 1; Acting on peptide bonds (peptidases); Nardilysin; Fibrolase; Matrilysin; Insulysin; Gelatinase A; Gelatinase B; O-sialoglycoprotein endopeptidase; Procollagen N-endopeptidase; Bontoxilysin; Saccharolysin; Mitochondrial intermediate peptidase; Mitochondrial processing peptidase; Astacin; Neprilysin; Stromelysin…	IPR024079 (G3DSA:3.40.390.GENE3D); SSF55486 (SUPERFAMILY)	F:GO:0008237	F:metallopeptidase activity					TRINITY_DN7635_c0_g5_i1	329	5	L0AZI1_THEEQUncharacterized protein OS=Theileria equi strain WA OX=1537102 GN=BEWA_003730 PE=4 SV=1	1.90961e-22	84.36	1	C:GO:0016021	C:integral component of membrane			no IPS match
TRINITY_DN10047_c0_g1_i4	A0A224YPB6_9ACARReprolysin OS=Rhipicephalus zambeziensis OX=60191 PE=4 SV=1	1892	5	0	92.71	2	P:GO:0006508; F:GO:0004222	P:proteolysis; F:metalloendopeptidase activity	EC:3.4.99; EC:3.4.24.70; EC:3.4.24.71; EC:3.4.24; EC:3.4.24.61; EC:3.4.24.72; EC:3.4.24.23; EC:3.4.24.56; EC:3.4.24.24; EC:3.4.24.35; EC:3.4.24.57; EC:3.4.24.14; EC:3.4.24.69; EC:3.4.24.37; EC:3.4.24.59; EC:3.4.24.64; EC:3.4.24.21; EC:3.4.24.11; EC:3.4.24.22; EC:3.4.24.55; EC:3.4.24.17; EC:3.4.24.18; EC:3.4.24.19	Acting on peptide bonds (peptidases); Oligopeptidase A; Endothelin-converting enzyme 1; Acting on peptide bonds (peptidases); Nardilysin; Fibrolase; Matrilysin; Insulysin; Gelatinase A; Gelatinase B; O-sialoglycoprotein endopeptidase; Procollagen N-endopeptidase; Bontoxilysin; Saccharolysin; Mitochondrial intermediate peptidase; Mitochondrial processing peptidase; Astacin; Neprilysin; Stromelysin…	IPR024079 (G3DSA:3.40.390.GENE3D); PF13688 (PFAM); PTHR11905:SF230 (PANTHER); PTHR11905 (PANTHER); IPR001590 (PROSITE_PROFILES); SSF55486 (SUPERFAMILY)	P:GO:0006508; F:GO:0004222; F:GO:0008237	P:proteolysis; F:metalloendopeptidase activity; F:metallopeptidase activity					TRINITY_DN7635_c0_g2_i1	379	5	L0AZI1_THEEQUncharacterized protein OS=Theileria equi strain WA OX=1537102 GN=BEWA_003730 PE=4 SV=1	4.40507e-21	82.55	1	C:GO:0016021	C:integral component of membrane			no IPS match
TRINITY_DN10047_c0_g1_i5	A0A224YPB6_9ACARReprolysin OS=Rhipicephalus zambeziensis OX=60191 PE=4 SV=1	1807	5	0	91.31	2	P:GO:0006508; F:GO:0004222	P:proteolysis; F:metalloendopeptidase activity	EC:3.4.99; EC:3.4.24.70; EC:3.4.24.71; EC:3.4.24; EC:3.4.24.61; EC:3.4.24.72; EC:3.4.24.23; EC:3.4.24.56; EC:3.4.24.24; EC:3.4.24.35; EC:3.4.24.57; EC:3.4.24.14; EC:3.4.24.69; EC:3.4.24.37; EC:3.4.24.59; EC:3.4.24.64; EC:3.4.24.21; EC:3.4.24.11; EC:3.4.24.22; EC:3.4.24.55; EC:3.4.24.17; EC:3.4.24.18; EC:3.4.24.19	Acting on peptide bonds (peptidases); Oligopeptidase A; Endothelin-converting enzyme 1; Acting on peptide bonds (peptidases); Nardilysin; Fibrolase; Matrilysin; Insulysin; Gelatinase A; Gelatinase B; O-sialoglycoprotein endopeptidase; Procollagen N-endopeptidase; Bontoxilysin; Saccharolysin; Mitochondrial intermediate peptidase; Mitochondrial processing peptidase; Astacin; Neprilysin; Stromelysin…	IPR024079 (G3DSA:3.40.390.GENE3D); PF13688 (PFAM); PTHR11905 (PANTHER); PTHR11905:SF230 (PANTHER); IPR001590 (PROSITE_PROFILES); SSF55486 (SUPERFAMILY)	P:GO:0006508; F:GO:0004222; F:GO:0008237	P:proteolysis; F:metalloendopeptidase activity; F:metallopeptidase activity					TRINITY_DN7635_c0_g2_i3	684	5	L0AZI1_THEEQUncharacterized protein OS=Theileria equi strain WA OX=1537102 GN=BEWA_003730 PE=4 SV=1	5.43147e-19	82.55	1	C:GO:0016021	C:integral component of membrane			no IPS match
TRINITY_DN100470_c0_g1_i1	---NA---	193	0	0	0	0	0	0	0	0	no IPS match	no IPS match	no IPS match					TRINITY_DN21828_c0_g4_i1	370	5	A0A3B0NF18_THEANUncharacterized protein OS=Theileria annulata OX=5874 GN=TAT_000293700 PE=4 SV=1	7.78533e-20	59.71	1	C:GO:0016021	C:integral component of membrane			no IPS match
TRINITY_DN100471_c0_g1_i1	---NA---	277	0	0	0	0	0	0	0	0	no IPS match	no IPS match	no IPS match					TRINITY_DN21828_c0_g1_i1	298	5	L0AZI1_THEEQUncharacterized protein OS=Theileria equi strain WA OX=1537102 GN=BEWA_003730 PE=4 SV=1	1.68759e-13	56.45	1	C:GO:0016021	C:integral component of membrane			no IPS match
TRINITY_DN100476_c0_g1_i1	---NA---	268	0	0	0	0	0	0	0	0	no IPS match	no IPS match	no IPS match					TRINITY_DN21828_c1_g1_i1	208	5	L0AZI1_THEEQUncharacterized protein OS=Theileria equi strain WA OX=1537102 GN=BEWA_003730 PE=4 SV=1	1.12873e-22	83.84	1	C:GO:0016021	C:integral component of membrane			no IPS match
TRINITY_DN100477_c0_g1_i1	A0A1E1XPJ4_9ACARPutative endonuclease/reverse transcriptase (Fragment) OS=Amblyomma sculptum OX=1581419 PE=2 SV=1	292	2	8.22061e-05	61.55	4	P:GO:0006278; P:GO:0090305; F:GO:0003964; F:GO:0004519	P:RNA-dependent DNA biosynthetic process; P:nucleic acid phosphodiester bond hydrolysis; F:RNA-directed DNA polymerase activity; F:endonuclease activity	EC:2.7.7.49	RNA-directed DNA polymerase	no IPS match	no IPS match	no IPS match					TRINITY_DN15509_c2_g1_i1	157	4	L0AZI1_THEEQUncharacterized protein OS=Theileria equi strain WA OX=1537102 GN=BEWA_003730 PE=4 SV=1	8.57421e-07	65.19	1	C:GO:0016021	C:integral component of membrane			no IPS match
TRINITY_DN100479_c0_g1_i1	---NA---	157	0	0	0	0	0	0	0	0	no IPS match	no IPS match	no IPS match					TRINITY_DN10477_c0_g1_i2	460	5	L0AZI1_THEEQUncharacterized protein OS=Theileria equi strain WA OX=1537102 GN=BEWA_003730 PE=4 SV=1	2.83294e-24	60.99	1	C:GO:0016021	C:integral component of membrane			no IPS match
TRINITY_DN10048_c0_g1_i1	---NA---	215	0	0	0	0	0	0	0	0	no IPS match	no IPS match	no IPS match					TRINITY_DN194_c2_g1_i1	351	5	L0AZI1_THEEQUncharacterized protein OS=Theileria equi strain WA OX=1537102 GN=BEWA_003730 PE=4 SV=1	7.73041e-18	57.76	1	C:GO:0016021	C:integral component of membrane			no IPS match
TRINITY_DN10048_c0_g1_i2	---NA---	248	0	0	0	0	0	0	0	0	no IPS match	no IPS match	no IPS match					TRINITY_DN18398_c0_g1_i9	430	5	A0A2T7IGL1_THEORUncharacterized protein OS=Theileria orientalis OX=68886 GN=MACJ_00002394 PE=4 SV=1	8.7259e-44	70.07	1	C:GO:0016021	C:integral component of membrane			no IPS match
TRINITY_DN100482_c0_g1_i1	---NA---	196	0	0	0	0	0	0	0	0	no IPS match	no IPS match	no IPS match					TRINITY_DN164693_c0_g1_i1	914	1	Q4UGN3_THEANUncharacterized protein OS=Theileria annulata OX=5874 GN=TA21370 PE=4 SV=1	4.58416e-140	76.35	1	C:GO:0016021	C:integral component of membrane			IPR021366 (PFAM); mobidb-lite (MOBIDB_LITE); mobidb-lite (MOBIDB_LITE); mobidb-lite (MOBIDB_LITE); mobidb-lite (MOBIDB_LITE)
TRINITY_DN100489_c0_g1_i1	---NA---	198	0	0	0	0	0	0	0	0	no IPS match	no IPS match	no IPS match					TRINITY_DN190623_c0_g1_i1	162	5	L1LBC8_THEEQWD_REPEATS_REGION domain-containing protein OS=Theileria equi strain WA OX=1537102 GN=BEWA_050420 PE=4 SV=1	1.82679e-30	74.68	1	C:GO:0016021	C:integral component of membrane			no IPS match
TRINITY_DN10049_c0_g1_i1	A0A224YA79_9ACARUncharacterized protein (Fragment) OS=Rhipicephalus zambeziensis OX=60191 PE=4 SV=1	920	1	9.66889e-09	57.38	0	0	0	0	0	no IPS match	no IPS match	no IPS match					TRINITY_DN229959_c0_g1_i1	304	2	L1LBC8_THEEQWD_REPEATS_REGION domain-containing protein OS=Theileria equi strain WA OX=1537102 GN=BEWA_050420 PE=4 SV=1	8.04952e-70	90.1	1	C:GO:0016021	C:integral component of membrane			no IPS match
TRINITY_DN10049_c0_g2_i1	---NA---	194	0	0	0	0	0	0	0	0	no IPS match	no IPS match	no IPS match					TRINITY_DN57230_c0_g1_i1	576	3	L0AZI4_THEEQUncharacterized protein OS=Theileria equi strain WA OX=1537102 GN=BEWA_004100 PE=4 SV=1	4.16161e-98	81.92	1	C:GO:0016021	C:integral component of membrane			no IPS match
TRINITY_DN10049_c0_g3_i1	L7MEC6_9ACARPutative peptidyl-prolyl cis-trans isomerase cwc27 (Fragment) OS=Rhipicephalus pulchellus OX=72859 PE=2 SV=1	3140	5	6.67971e-176	94.57	3	P:GO:0000413; P:GO:0006457; F:GO:0003755	P:protein peptidyl-prolyl isomerization; P:protein folding; F:peptidyl-prolyl cis-trans isomerase activity	EC:5.2.1.8	Peptidylprolyl isomerase	Coil (COILS); mobidb-lite (MOBIDB_LITE); mobidb-lite (MOBIDB_LITE); mobidb-lite (MOBIDB_LITE); mobidb-lite (MOBIDB_LITE); mobidb-lite (MOBIDB_LITE); mobidb-lite (MOBIDB_LITE); mobidb-lite (MOBIDB_LITE)	no GO terms	no GO terms					TRINITY_DN85973_c0_g1_i1	245	2	L0AZI4_THEEQUncharacterized protein OS=Theileria equi strain WA OX=1537102 GN=BEWA_004100 PE=4 SV=1	7.92054e-51	85.33	1	C:GO:0016021	C:integral component of membrane			no IPS match
TRINITY_DN10049_c0_g3_i2	L7MEC6_9ACARPutative peptidyl-prolyl cis-trans isomerase cwc27 (Fragment) OS=Rhipicephalus pulchellus OX=72859 PE=2 SV=1	1570	5	0	89.36	3	P:GO:0000413; P:GO:0006457; F:GO:0003755	P:protein peptidyl-prolyl isomerization; P:protein folding; F:peptidyl-prolyl cis-trans isomerase activity	EC:5.2.1.8	Peptidylprolyl isomerase	Coil (COILS); IPR002130 (PRINTS); IPR029000 (G3DSA:2.40.100.GENE3D); IPR002130 (PFAM); mobidb-lite (MOBIDB_LITE); mobidb-lite (MOBIDB_LITE); mobidb-lite (MOBIDB_LITE); mobidb-lite (MOBIDB_LITE); mobidb-lite (MOBIDB_LITE); mobidb-lite (MOBIDB_LITE); PTHR45625 (PANTHER); PTHR45625:SF6 (PANTHER); IPR020892 (PROSITE_PATTERNS); IPR002130 (PROSITE_PROFILES); cd01925 (CDD); IPR029000 (SUPERFAMILY)	P:GO:0000413; P:GO:0006457; F:GO:0003755	P:protein peptidyl-prolyl isomerization; P:protein folding; F:peptidyl-prolyl cis-trans isomerase activity					TRINITY_DN15299_c0_g3_i3	510	5	L0AZI7_THEEQUncharacterized protein OS=Theileria equi strain WA OX=1537102 GN=BEWA_032540 PE=4 SV=1	1.37009e-24	55.39	1	C:GO:0016021	C:integral component of membrane			IPR007480 (PFAM)
TRINITY_DN10049_c0_g3_i3	L7MEC6_9ACARPutative peptidyl-prolyl cis-trans isomerase cwc27 (Fragment) OS=Rhipicephalus pulchellus OX=72859 PE=2 SV=1	3244	5	0	89.99	3	P:GO:0000413; P:GO:0006457; F:GO:0003755	P:protein peptidyl-prolyl isomerization; P:protein folding; F:peptidyl-prolyl cis-trans isomerase activity	EC:5.2.1.8	Peptidylprolyl isomerase	Coil (COILS); IPR002130 (PRINTS); IPR002130 (PFAM); IPR029000 (G3DSA:2.40.100.GENE3D); mobidb-lite (MOBIDB_LITE); mobidb-lite (MOBIDB_LITE); mobidb-lite (MOBIDB_LITE); mobidb-lite (MOBIDB_LITE); mobidb-lite (MOBIDB_LITE); mobidb-lite (MOBIDB_LITE); mobidb-lite (MOBIDB_LITE); PTHR45625 (PANTHER); PTHR45625:SF6 (PANTHER); IPR020892 (PROSITE_PATTERNS); IPR002130 (PROSITE_PROFILES); cd01925 (CDD); IP…	P:GO:0000413; P:GO:0006457; F:GO:0003755	P:protein peptidyl-prolyl isomerization; P:protein folding; F:peptidyl-prolyl cis-trans isomerase activity					TRINITY_DN37311_c0_g1_i4	4067	5	J4CE15_THEORUncharacterized protein OS=Theileria orientalis strain Shintoku OX=869250 GN=TOT_040000478 PE=4 SV=1	2.68689e-165	55.62	1	C:GO:0016021	C:integral component of membrane			IPR007480 (PFAM); mobidb-lite (MOBIDB_LITE); mobidb-lite (MOBIDB_LITE); mobidb-lite (MOBIDB_LITE); mobidb-lite (MOBIDB_LITE); mobidb-lite (MOBIDB_LITE); mobidb-lite (MOBIDB_LITE); mobidb-lite (MOBIDB_LITE); mobidb-lite (MOBIDB_LITE); mobidb-lite (MOBIDB_LITE); mobidb-lite (MOBIDB_LITE); mobidb-lite (MOBIDB_LITE)
TRINITY_DN10049_c0_g3_i4	A0A131YQ28_RHIAPPeptidyl-prolyl cis-trans isomerase SDCCAG10 OS=Rhipicephalus appendiculatus OX=34631 PE=4 SV=1	1189	5	3.26118e-142	95.32	3	P:GO:0000413; P:GO:0006457; F:GO:0003755	P:protein peptidyl-prolyl isomerization; P:protein folding; F:peptidyl-prolyl cis-trans isomerase activity	EC:5.2.1.8	Peptidylprolyl isomerase	IPR002130 (PRINTS); IPR029000 (G3DSA:2.40.100.GENE3D); IPR002130 (PFAM); mobidb-lite (MOBIDB_LITE); PTHR45625:SF6 (PANTHER); PTHR45625 (PANTHER); IPR020892 (PROSITE_PATTERNS); IPR002130 (PROSITE_PROFILES); cd01925 (CDD); IPR029000 (SUPERFAMILY)	P:GO:0000413; P:GO:0006457; F:GO:0003755	P:protein peptidyl-prolyl isomerization; P:protein folding; F:peptidyl-prolyl cis-trans isomerase activity					TRINITY_DN37311_c0_g1_i7	4067	5	J4CE15_THEORUncharacterized protein OS=Theileria orientalis strain Shintoku OX=869250 GN=TOT_040000478 PE=4 SV=1	2.68689e-165	55.62	1	C:GO:0016021	C:integral component of membrane			IPR007480 (PFAM); mobidb-lite (MOBIDB_LITE); mobidb-lite (MOBIDB_LITE); mobidb-lite (MOBIDB_LITE); mobidb-lite (MOBIDB_LITE); mobidb-lite (MOBIDB_LITE); mobidb-lite (MOBIDB_LITE); mobidb-lite (MOBIDB_LITE); mobidb-lite (MOBIDB_LITE); mobidb-lite (MOBIDB_LITE); mobidb-lite (MOBIDB_LITE); mobidb-lite (MOBIDB_LITE)
TRINITY_DN10049_c0_g3_i5	A0A131YS31_RHIAPTick transposon OS=Rhipicephalus appendiculatus OX=34631 PE=4 SV=1	596	5	2.23933e-35	57.87	4	P:GO:0006278; P:GO:0090305; F:GO:0003964; F:GO:0004519	P:RNA-dependent DNA biosynthetic process; P:nucleic acid phosphodiester bond hydrolysis; F:RNA-directed DNA polymerase activity; F:endonuclease activity	EC:2.7.7.49	RNA-directed DNA polymerase	PR01345 (PRINTS); PTHR33332:SF6 (PANTHER); PTHR33332 (PANTHER)	no GO terms	no GO terms					TRINITY_DN37311_c0_g1_i3	398	5	L0AZI7_THEEQUncharacterized protein OS=Theileria equi strain WA OX=1537102 GN=BEWA_032540 PE=4 SV=1	5.26424e-33	61.92	1	C:GO:0016021	C:integral component of membrane			no IPS match
TRINITY_DN10049_c1_g1_i1	L7LXI5_9ACARUncharacterized protein OS=Rhipicephalus pulchellus OX=72859 PE=2 SV=1	162	3	2.54041e-11	71.52	1	C:GO:0016021	C:integral component of membrane	0	0	no IPS match	no IPS match	no IPS match					TRINITY_DN8077_c0_g1_i1	1704	5	L1LAX1_THEEQSignal peptide containing protein OS=Theileria equi strain WA OX=1537102 GN=BEWA_048810 PE=4 SV=1	4.60912e-30	52.15	1	C:GO:0016021	C:integral component of membrane			IPR007480 (PFAM); mobidb-lite (MOBIDB_LITE); mobidb-lite (MOBIDB_LITE); mobidb-lite (MOBIDB_LITE)
TRINITY_DN10049_c2_g1_i1	---NA---	192	0	0	0	0	0	0	0	0	no IPS match	no IPS match	no IPS match					TRINITY_DN8077_c0_g1_i8	1733	5	L1LAX1_THEEQSignal peptide containing protein OS=Theileria equi strain WA OX=1537102 GN=BEWA_048810 PE=4 SV=1	5.09494e-30	52.15	1	C:GO:0016021	C:integral component of membrane			IPR007480 (PFAM); mobidb-lite (MOBIDB_LITE); mobidb-lite (MOBIDB_LITE); mobidb-lite (MOBIDB_LITE)
TRINITY_DN100490_c0_g1_i1	L7LYA9_9ACARPutative tick transposon OS=Rhipicephalus pulchellus OX=72859 PE=2 SV=1	161	5	1.08867e-13	69.6	5	P:GO:0006278; P:GO:0090305; F:GO:0003964; F:GO:0004519; C:GO:0016021	P:RNA-dependent DNA biosynthetic process; P:nucleic acid phosphodiester bond hydrolysis; F:RNA-directed DNA polymerase activity; F:endonuclease activity; C:integral component of membrane	EC:2.7.7.49	RNA-directed DNA polymerase	no IPS match	no IPS match	no IPS match					TRINITY_DN115328_c0_g1_i1	199	5	A0A3B0MTD4_THEANHydrolase_4 domain-containing protein OS=Theileria annulata OX=5874 GN=TAT_000286300 PE=4 SV=1	1.23291e-39	65.3	1	C:GO:0016021	C:integral component of membrane			no IPS match
TRINITY_DN100491_c0_g1_i1	---NA---	340	0	0	0	0	0	0	0	0	no IPS match	no IPS match	no IPS match					TRINITY_DN2462_c0_g1_i1	198	5	Q4UAM7_THEANTpr-related protein family member, putative OS=Theileria annulata OX=5874 GN=TA07025 PE=4 SV=1	9.54408e-17	84.11	1	C:GO:0016021	C:integral component of membrane			no IPS match
TRINITY_DN100496_c0_g1_i1	---NA---	264	0	0	0	0	0	0	0	0	no IPS match	no IPS match	no IPS match					TRINITY_DN185433_c0_g1_i1	227	5	L0AZJ5_THEEQUncharacterized protein OS=Theileria equi strain WA OX=1537102 GN=BEWA_031720 PE=4 SV=1	7.16784e-11	58.5	1	C:GO:0016021	C:integral component of membrane			no IPS match
TRINITY_DN100497_c0_g1_i1	---NA---	286	0	0	0	0	0	0	0	0	no IPS match	no IPS match	no IPS match					TRINITY_DN24690_c0_g3_i2	163	5	L0AUL8_THEEQUncharacterized protein OS=Theileria equi strain WA OX=1537102 GN=BEWA_020970 PE=4 SV=1	9.79831e-06	55.26	1	C:GO:0016021	C:integral component of membrane			no IPS match
TRINITY_DN1005_c0_g1_i1	A0A224YDG5_9ACARPhospholipase A2 OS=Rhipicephalus zambeziensis OX=60191 PE=4 SV=1	353	3	4.4683e-13	64.75	3	P:GO:0006644; P:GO:0050482; F:GO:0004623	P:phospholipid metabolic process; P:arachidonic acid secretion; F:phospholipase A2 activity	EC:3.1.1.1; EC:3.1.1.4	Carboxylesterase; Phospholipase A(2)	no IPS match	no IPS match	no IPS match					TRINITY_DN31546_c0_g1_i1	501	5	Q4UHK1_THEANTpr-related protein family member, putative OS=Theileria annulata OX=5874 GN=TA02865 PE=4 SV=1	1.54028e-37	78.71	1	C:GO:0016021	C:integral component of membrane			no IPS match
TRINITY_DN1005_c0_g2_i1	L7LYE9_9ACARPutative phospholipase a2 OS=Rhipicephalus pulchellus OX=72859 PE=2 SV=1	380	5	6.2395e-72	91.02	3	P:GO:0006644; P:GO:0050482; F:GO:0004623	P:phospholipid metabolic process; P:arachidonic acid secretion; F:phospholipase A2 activity	EC:3.1.1.1; EC:3.1.1.4	Carboxylesterase; Phospholipase A(2)	IPR016090 (PFAM); IPR036444 (G3DSA:1.20.90.GENE3D); PTHR12253:SF34 (PANTHER); PTHR12253 (PANTHER); IPR036444 (SUPERFAMILY)	P:GO:0006644; P:GO:0050482; F:GO:0004623	P:phospholipid metabolic process; P:arachidonic acid secretion; F:phospholipase A2 activity					TRINITY_DN55125_c0_g1_i1	257	5	A0A3B0N707_THEANMembrane protein family member, putative OS=Theileria annulata OX=5874 GN=TAT_000194100 PE=4 SV=1	1.64191e-18	72.86	1	C:GO:0016021	C:integral component of membrane			no IPS match
TRINITY_DN1005_c0_g2_i2	A0A224YDG5_9ACARPhospholipase A2 OS=Rhipicephalus zambeziensis OX=60191 PE=4 SV=1	886	5	1.72745e-131	85.42	3	P:GO:0006644; P:GO:0050482; F:GO:0004623	P:phospholipid metabolic process; P:arachidonic acid secretion; F:phospholipase A2 activity	EC:3.1.1.1; EC:3.1.1.4	Carboxylesterase; Phospholipase A(2)	IPR016090 (PFAM); IPR036444 (G3DSA:1.20.90.GENE3D); PTHR12253:SF34 (PANTHER); PTHR12253 (PANTHER); IPR036444 (SUPERFAMILY)	P:GO:0006644; P:GO:0050482; F:GO:0004623	P:phospholipid metabolic process; P:arachidonic acid secretion; F:phospholipase A2 activity					TRINITY_DN1868_c1_g1_i2	352	5	A0A3B0N707_THEANMembrane protein family member, putative OS=Theileria annulata OX=5874 GN=TAT_000194100 PE=4 SV=1	4.3381e-26	63.65	1	C:GO:0016021	C:integral component of membrane			no IPS match
TRINITY_DN1005_c0_g2_i3	A0A131YZN8_RHIAPPhospholipase A2 OS=Rhipicephalus appendiculatus OX=34631 PE=4 SV=1	761	5	3.71655e-155	87.2	3	P:GO:0006644; P:GO:0050482; F:GO:0004623	P:phospholipid metabolic process; P:arachidonic acid secretion; F:phospholipase A2 activity	EC:3.1.1.1; EC:3.1.1.4	Carboxylesterase; Phospholipase A(2)	IPR016090 (PFAM); IPR036444 (G3DSA:1.20.90.GENE3D); PTHR12253:SF34 (PANTHER); PTHR12253 (PANTHER); IPR036444 (SUPERFAMILY)	P:GO:0006644; P:GO:0050482; F:GO:0004623	P:phospholipid metabolic process; P:arachidonic acid secretion; F:phospholipase A2 activity					TRINITY_DN508_c0_g1_i1	531	1	A0A3B0MFH2_THEANUncharacterized protein OS=Theileria annulata OX=5874 GN=TAT_000029700 PE=4 SV=1	5.99434e-46	91.14	1	C:GO:0016021	C:integral component of membrane			no IPS match
TRINITY_DN1005_c0_g2_i4	A0A224YDG5_9ACARPhospholipase A2 OS=Rhipicephalus zambeziensis OX=60191 PE=4 SV=1	948	5	0	87.01	3	P:GO:0006644; P:GO:0050482; F:GO:0004623	P:phospholipid metabolic process; P:arachidonic acid secretion; F:phospholipase A2 activity	EC:3.1.1.1; EC:3.1.1.4	Carboxylesterase; Phospholipase A(2)	IPR016090 (PFAM); IPR036444 (G3DSA:1.20.90.GENE3D); PTHR12253:SF34 (PANTHER); PTHR12253 (PANTHER); IPR036444 (SUPERFAMILY)	P:GO:0006644; P:GO:0050482; F:GO:0004623	P:phospholipid metabolic process; P:arachidonic acid secretion; F:phospholipase A2 activity					TRINITY_DN508_c0_g1_i2	494	1	A0A3B0MFH2_THEANUncharacterized protein OS=Theileria annulata OX=5874 GN=TAT_000029700 PE=4 SV=1	3.76885e-46	91.14	1	C:GO:0016021	C:integral component of membrane			no IPS match
TRINITY_DN1005_c0_g2_i5	L7LYE9_9ACARPutative phospholipase a2 OS=Rhipicephalus pulchellus OX=72859 PE=2 SV=1	341	5	1.08936e-62	89.9	3	P:GO:0006644; P:GO:0050482; F:GO:0004623	P:phospholipid metabolic process; P:arachidonic acid secretion; F:phospholipase A2 activity	EC:3.1.1.1; EC:3.1.1.4	Carboxylesterase; Phospholipase A(2)	IPR036444 (G3DSA:1.20.90.GENE3D)	P:GO:0006644; P:GO:0050482; F:GO:0004623	P:phospholipid metabolic process; P:arachidonic acid secretion; F:phospholipase A2 activity					TRINITY_DN133190_c0_g1_i1	2326	1	Q4N2Y1_THEPAFerlin, putative OS=Theileria parva OX=5875 GN=TP04_0211 PE=4 SV=1	0	83.31	1	C:GO:0016021	C:integral component of membrane			PTHR12546:SF56 (PANTHER); IPR037721 (PANTHER)
TRINITY_DN10050_c0_g1_i1	A0A224YGB2_9ACARUncharacterized protein OS=Rhipicephalus zambeziensis OX=60191 PE=4 SV=1	205	1	1.08984e-12	72.55	2	F:GO:0003676; F:GO:0008270	F:nucleic acid binding; F:zinc ion binding	0	0	no IPS match	no IPS match	no IPS match					TRINITY_DN165099_c0_g1_i1	727	1	J7MGV9_THEORC2 domain-containing protein OS=Theileria orientalis strain Shintoku OX=869250 GN=TOT_040000689 PE=4 SV=1	1.88389e-113	94.21	1	C:GO:0016021	C:integral component of membrane			IPR035892 (G3DSA:2.60.40.GENE3D); cd00030 (CDD); SSF49562 (SUPERFAMILY)
TRINITY_DN10050_c0_g1_i3	A0A224YGB2_9ACARUncharacterized protein OS=Rhipicephalus zambeziensis OX=60191 PE=4 SV=1	223	1	1.4802e-12	74.51	2	F:GO:0003676; F:GO:0008270	F:nucleic acid binding; F:zinc ion binding	0	0	no IPS match	no IPS match	no IPS match					TRINITY_DN291_c0_g1_i7	1324	5	L0AZT2_THEEQUncharacterized protein OS=Theileria equi strain WA OX=1537102 GN=BEWA_032320 PE=4 SV=1	6.07662e-43	49.56	1	C:GO:0016021	C:integral component of membrane			no IPS match
TRINITY_DN100501_c0_g1_i1	---NA---	213	0	0	0	0	0	0	0	0	no IPS match	no IPS match	no IPS match					TRINITY_DN16480_c0_g1_i6	1835	5	L0AZT2_THEEQUncharacterized protein OS=Theileria equi strain WA OX=1537102 GN=BEWA_032320 PE=4 SV=1	1.94127e-60	47.57	1	C:GO:0016021	C:integral component of membrane			no IPS match
TRINITY_DN100509_c0_g1_i1	---NA---	155	0	0	0	0	0	0	0	0	no IPS match	no IPS match	no IPS match					TRINITY_DN16480_c0_g1_i2	1655	5	L0AZT2_THEEQUncharacterized protein OS=Theileria equi strain WA OX=1537102 GN=BEWA_032320 PE=4 SV=1	3.5911e-42	47.28	1	C:GO:0016021	C:integral component of membrane			no IPS match
TRINITY_DN10051_c0_g1_i1	---NA---	306	0	0	0	0	0	0	0	0	mobidb-lite (MOBIDB_LITE); mobidb-lite (MOBIDB_LITE)	no GO terms	no GO terms					TRINITY_DN16480_c2_g2_i1	482	5	L0AZT2_THEEQUncharacterized protein OS=Theileria equi strain WA OX=1537102 GN=BEWA_032320 PE=4 SV=1	5.23871e-33	52.56	1	C:GO:0016021	C:integral component of membrane			no IPS match
TRINITY_DN100511_c0_g1_i1	L7LSP1_9ACARPutative tick transposon OS=Rhipicephalus pulchellus OX=72859 PE=2 SV=1	236	5	1.43001e-23	68.2	4	P:GO:0006508; P:GO:0015074; F:GO:0003676; F:GO:0004190	P:proteolysis; P:DNA integration; F:nucleic acid binding; F:aspartic-type endopeptidase activity	EC:3.4.99; EC:3.4.23.1; EC:3.4.23; EC:3.4.23.32; EC:3.4.23.43; EC:3.4.23.20; EC:3.4.23.25; EC:3.4.23.36; EC:3.4.23.4; EC:3.4.23.35; EC:3.4.23.5; EC:3.4.23.34; EC:3.4.23.15	Acting on peptide bonds (peptidases); Pepsin A; Acting on peptide bonds (peptidases); Scytalidopepsin B; Prepilin peptidase; Penicillopepsin; Saccharopepsin; Signal peptidase II; Chymosin; Barrierpepsin; Cathepsin D; Cathepsin E; Renin	no IPS match	no IPS match	no IPS match					TRINITY_DN182115_c0_g1_i1	274	5	L0AW49_THEEQANK_REP_REGION domain-containing protein OS=Theileria equi strain WA OX=1537102 GN=BEWA_026240 PE=4 SV=1	2.76161e-13	54.89	1	C:GO:0016021	C:integral component of membrane			no IPS match
TRINITY_DN10052_c0_g1_i1	L7MC53_9ACARPutative secreted peptide OS=Rhipicephalus pulchellus OX=72859 PE=2 SV=1	4669	5	2.66328e-13	83.83	0	0	0	0	0	no IPS match	no IPS match	no IPS match					TRINITY_DN140459_c0_g1_i1	398	5	L0AZT2_THEEQUncharacterized protein OS=Theileria equi strain WA OX=1537102 GN=BEWA_032320 PE=4 SV=1	1.05764e-16	49.2	1	C:GO:0016021	C:integral component of membrane			mobidb-lite (MOBIDB_LITE)
TRINITY_DN10052_c0_g1_i3	L7MC96_9ACARPutative secreted peptide OS=Rhipicephalus pulchellus OX=72859 PE=2 SV=1	4744	5	2.94295e-10	66.87	0	0	0	0	0	no IPS match	no IPS match	no IPS match					TRINITY_DN122258_c0_g1_i1	260	5	L0AZT2_THEEQUncharacterized protein OS=Theileria equi strain WA OX=1537102 GN=BEWA_032320 PE=4 SV=1	8.27254e-16	54.55	1	C:GO:0016021	C:integral component of membrane			no IPS match
TRINITY_DN10052_c0_g1_i4	---NA---	446	0	0	0	0	0	0	0	0	no IPS match	no IPS match	no IPS match					TRINITY_DN13751_c0_g5_i1	760	5	L0AW49_THEEQANK_REP_REGION domain-containing protein OS=Theileria equi strain WA OX=1537102 GN=BEWA_026240 PE=4 SV=1	1.046e-28	51.88	1	C:GO:0016021	C:integral component of membrane			mobidb-lite (MOBIDB_LITE)
TRINITY_DN10052_c0_g1_i5	---NA---	4576	0	0	0	0	0	0	0	0	no IPS match	no IPS match	no IPS match					TRINITY_DN13751_c0_g5_i2	1055	5	L0AW49_THEEQANK_REP_REGION domain-containing protein OS=Theileria equi strain WA OX=1537102 GN=BEWA_026240 PE=4 SV=1	3.16259e-54	52.81	1	C:GO:0016021	C:integral component of membrane			no IPS match
TRINITY_DN10052_c0_g1_i6	---NA---	4575	0	0	0	0	0	0	0	0	no IPS match	no IPS match	no IPS match					TRINITY_DN13751_c2_g1_i1	358	5	L0AZT2_THEEQUncharacterized protein OS=Theileria equi strain WA OX=1537102 GN=BEWA_032320 PE=4 SV=1	2.35474e-13	52.3	1	C:GO:0016021	C:integral component of membrane			no IPS match
TRINITY_DN10052_c0_g1_i7	---NA---	4577	0	0	0	0	0	0	0	0	no IPS match	no IPS match	no IPS match					TRINITY_DN33432_c0_g1_i3	1404	5	L0AZT2_THEEQUncharacterized protein OS=Theileria equi strain WA OX=1537102 GN=BEWA_032320 PE=4 SV=1	4.26332e-26	49.09	1	C:GO:0016021	C:integral component of membrane			no IPS match
TRINITY_DN10052_c0_g2_i1	L7MMY9_9ACARPutative secreted peptide (Fragment) OS=Rhipicephalus pulchellus OX=72859 PE=2 SV=1	719	5	2.39231e-17	70.31	1	C:GO:0016021	C:integral component of membrane	0	0	no IPS match	no IPS match	no IPS match					TRINITY_DN65044_c0_g1_i2	348	5	L0AW49_THEEQANK_REP_REGION domain-containing protein OS=Theileria equi strain WA OX=1537102 GN=BEWA_026240 PE=4 SV=1	9.46579e-20	56.04	1	C:GO:0016021	C:integral component of membrane			no IPS match
TRINITY_DN10052_c0_g3_i1	A0A224YWD2_9ACARUncharacterized protein (Fragment) OS=Rhipicephalus zambeziensis OX=60191 PE=4 SV=1	272	1	0.000915864	100	0	0	0	0	0	no IPS match	no IPS match	no IPS match					TRINITY_DN30881_c0_g1_i1	275	5	L0AZT2_THEEQUncharacterized protein OS=Theileria equi strain WA OX=1537102 GN=BEWA_032320 PE=4 SV=1	2.45324e-12	55.13	1	C:GO:0016021	C:integral component of membrane			no IPS match
TRINITY_DN10052_c1_g1_i1	A0A224YRE4_9ACARHeparan-sulfate 6-O-sulfotransferase OS=Rhipicephalus zambeziensis OX=60191 PE=3 SV=1	5538	5	0	79.12	2	F:GO:0008146; C:GO:0016021	F:sulfotransferase activity; C:integral component of membrane	0	0	IPR005331 (PFAM); IPR010635 (PANTHER)	F:GO:0008146; C:GO:0016021	F:sulfotransferase activity; C:integral component of membrane					TRINITY_DN22914_c0_g2_i1	2092	5	L0AZT2_THEEQUncharacterized protein OS=Theileria equi strain WA OX=1537102 GN=BEWA_032320 PE=4 SV=1	8.66824e-75	48.36	1	C:GO:0016021	C:integral component of membrane			no IPS match
TRINITY_DN10052_c1_g1_i2	A0A224YRE4_9ACARHeparan-sulfate 6-O-sulfotransferase OS=Rhipicephalus zambeziensis OX=60191 PE=3 SV=1	5522	5	0	79.12	2	F:GO:0008146; C:GO:0016021	F:sulfotransferase activity; C:integral component of membrane	0	0	IPR005331 (PFAM); IPR010635 (PANTHER)	F:GO:0008146; C:GO:0016021	F:sulfotransferase activity; C:integral component of membrane					TRINITY_DN79460_c0_g1_i1	404	5	L0AZT2_THEEQUncharacterized protein OS=Theileria equi strain WA OX=1537102 GN=BEWA_032320 PE=4 SV=1	1.97114e-13	52.67	1	C:GO:0016021	C:integral component of membrane			mobidb-lite (MOBIDB_LITE)
TRINITY_DN10052_c1_g1_i4	A0A224YRE4_9ACARHeparan-sulfate 6-O-sulfotransferase OS=Rhipicephalus zambeziensis OX=60191 PE=3 SV=1	5538	5	0	79.12	2	F:GO:0008146; C:GO:0016021	F:sulfotransferase activity; C:integral component of membrane	0	0	IPR005331 (PFAM); IPR010635 (PANTHER)	F:GO:0008146; C:GO:0016021	F:sulfotransferase activity; C:integral component of membrane					TRINITY_DN9704_c0_g1_i1	2297	2	L0AZU2_THEEQUBIQUITIN_CONJUGAT_2 domain-containing protein OS=Theileria equi strain WA OX=1537102 GN=BEWA_033760 PE=4 SV=1	0	82	1	C:GO:0016021	C:integral component of membrane			mobidb-lite (MOBIDB_LITE); mobidb-lite (MOBIDB_LITE); mobidb-lite (MOBIDB_LITE)
TRINITY_DN10052_c1_g1_i5	A0A224YRE4_9ACARHeparan-sulfate 6-O-sulfotransferase OS=Rhipicephalus zambeziensis OX=60191 PE=3 SV=1	3308	4	6.07614e-177	79.74	2	F:GO:0008146; C:GO:0016021	F:sulfotransferase activity; C:integral component of membrane	0	0	IPR005331 (PFAM); IPR010635 (PANTHER)	F:GO:0008146; C:GO:0016021	F:sulfotransferase activity; C:integral component of membrane					TRINITY_DN9704_c0_g1_i2	2252	2	L0AZU2_THEEQUBIQUITIN_CONJUGAT_2 domain-containing protein OS=Theileria equi strain WA OX=1537102 GN=BEWA_033760 PE=4 SV=1	0	85.87	1	C:GO:0016021	C:integral component of membrane			mobidb-lite (MOBIDB_LITE); mobidb-lite (MOBIDB_LITE); mobidb-lite (MOBIDB_LITE)
TRINITY_DN100520_c0_g1_i1	---NA---	242	0	0	0	0	0	0	0	0	no IPS match	no IPS match	no IPS match					TRINITY_DN16480_c0_g1_i4	2302	5	L0AZU3_THEEQUncharacterized protein OS=Theileria equi strain WA OX=1537102 GN=BEWA_001900 PE=4 SV=1	7.25527e-98	50.09	1	C:GO:0016021	C:integral component of membrane			mobidb-lite (MOBIDB_LITE)
TRINITY_DN100521_c0_g1_i1	---NA---	239	0	0	0	0	0	0	0	0	no IPS match	no IPS match	no IPS match					TRINITY_DN16480_c0_g1_i8	2633	5	L0AZU3_THEEQUncharacterized protein OS=Theileria equi strain WA OX=1537102 GN=BEWA_001900 PE=4 SV=1	9.78525e-107	50.13	1	C:GO:0016021	C:integral component of membrane			mobidb-lite (MOBIDB_LITE); mobidb-lite (MOBIDB_LITE); mobidb-lite (MOBIDB_LITE)
TRINITY_DN100524_c0_g1_i1	---NA---	240	0	0	0	0	0	0	0	0	no IPS match	no IPS match	no IPS match					TRINITY_DN13751_c0_g3_i2	1202	5	L0AZU3_THEEQUncharacterized protein OS=Theileria equi strain WA OX=1537102 GN=BEWA_001900 PE=4 SV=1	1.54329e-47	53.01	1	C:GO:0016021	C:integral component of membrane			no IPS match
TRINITY_DN100527_c0_g1_i1	---NA---	168	0	0	0	0	0	0	0	0	no IPS match	no IPS match	no IPS match					TRINITY_DN24690_c0_g2_i1	348	5	L1LC85_THEEQUncharacterized protein OS=Theileria equi strain WA OX=1537102 GN=BEWA_016230 PE=4 SV=1	1.36161e-05	50.43	1	C:GO:0016021	C:integral component of membrane			mobidb-lite (MOBIDB_LITE); mobidb-lite (MOBIDB_LITE)
TRINITY_DN10053_c0_g1_i1	A0A224YAA0_9ACARUncharacterized protein (Fragment) OS=Rhipicephalus zambeziensis OX=60191 PE=4 SV=1	3128	5	2.12562e-19	71.9	0	0	0	0	0	no IPS match	no IPS match	no IPS match					TRINITY_DN15023_c3_g2_i1	598	5	L0AZU3_THEEQUncharacterized protein OS=Theileria equi strain WA OX=1537102 GN=BEWA_001900 PE=4 SV=1	1.3902e-08	49.81	1	C:GO:0016021	C:integral component of membrane			mobidb-lite (MOBIDB_LITE); mobidb-lite (MOBIDB_LITE)
TRINITY_DN10053_c0_g1_i2	A0A224YAA0_9ACARUncharacterized protein (Fragment) OS=Rhipicephalus zambeziensis OX=60191 PE=4 SV=1	3121	5	2.12139e-19	71.9	0	0	0	0	0	no IPS match	no IPS match	no IPS match					TRINITY_DN231739_c0_g1_i1	369	5	L0AZV0_THEEQSignal peptide-containing protein OS=Theileria equi strain WA OX=1537102 GN=BEWA_001950 PE=4 SV=1	2.72678e-40	65.8	1	C:GO:0016021	C:integral component of membrane			no IPS match
TRINITY_DN10053_c0_g1_i3	A0A224YWD2_9ACARUncharacterized protein (Fragment) OS=Rhipicephalus zambeziensis OX=60191 PE=4 SV=1	339	3	1.50638e-05	96.49	0	0	0	0	0	no IPS match	no IPS match	no IPS match					TRINITY_DN194_c4_g1_i1	1379	5	L0AZV2_THEEQBystin domain-containing protein OS=Theileria equi strain WA OX=1537102 GN=BEWA_005080 PE=4 SV=1	1.65432e-07	83.9	1	C:GO:0016021	C:integral component of membrane			no IPS match
TRINITY_DN10053_c0_g1_i4	A0A224YAA0_9ACARUncharacterized protein (Fragment) OS=Rhipicephalus zambeziensis OX=60191 PE=4 SV=1	3120	5	1.57755e-20	77.98	0	0	0	0	0	no IPS match	no IPS match	no IPS match					TRINITY_DN196630_c0_g1_i1	1289	1	A0A3B0MWU2_THEANUncharacterized protein OS=Theileria annulata OX=5874 GN=TAT_000321700 PE=4 SV=1	0	95.29	1	C:GO:0016021	C:integral component of membrane			no IPS match
TRINITY_DN10053_c0_g1_i5	A0A224YAA0_9ACARUncharacterized protein (Fragment) OS=Rhipicephalus zambeziensis OX=60191 PE=4 SV=1	2036	5	1.35562e-19	78.56	0	0	0	0	0	no IPS match	no IPS match	no IPS match					TRINITY_DN1868_c0_g2_i1	228	5	Q4U9Z9_THEANTpr-related protein family member, putative OS=Theileria annulata OX=5874 GN=TA07765 PE=4 SV=1	3.24334e-14	70.36	1	C:GO:0016021	C:integral component of membrane			no IPS match
TRINITY_DN10053_c0_g1_i6	A0A224YAA0_9ACARUncharacterized protein (Fragment) OS=Rhipicephalus zambeziensis OX=60191 PE=4 SV=1	834	5	1.23826e-20	68.04	0	0	0	0	0	no IPS match	no IPS match	no IPS match					TRINITY_DN17787_c0_g1_i1	2285	5	Q4UAM7_THEANTpr-related protein family member, putative OS=Theileria annulata OX=5874 GN=TA07025 PE=4 SV=1	0	77.28	1	C:GO:0016021	C:integral component of membrane			no IPS match
TRINITY_DN10053_c1_g1_i1	A0A224YAA0_9ACARUncharacterized protein (Fragment) OS=Rhipicephalus zambeziensis OX=60191 PE=4 SV=1	251	5	3.20423e-10	76.61	0	0	0	0	0	no IPS match	no IPS match	no IPS match					TRINITY_DN17787_c0_g2_i1	2218	5	Q4UAM7_THEANTpr-related protein family member, putative OS=Theileria annulata OX=5874 GN=TA07025 PE=4 SV=1	0	77.28	1	C:GO:0016021	C:integral component of membrane			no IPS match
TRINITY_DN10053_c1_g1_i2	A0A224YAA0_9ACARUncharacterized protein (Fragment) OS=Rhipicephalus zambeziensis OX=60191 PE=4 SV=1	297	5	5.31201e-10	76.61	0	0	0	0	0	no IPS match	no IPS match	no IPS match					TRINITY_DN197986_c0_g1_i1	1621	2	L0B066_THEEQMembrane protein, putative OS=Theileria equi strain WA OX=1537102 GN=BEWA_033790 PE=4 SV=1	2.10885e-138	84.41	1	C:GO:0016021	C:integral component of membrane			no IPS match
TRINITY_DN10053_c1_g2_i1	A0A224YAA0_9ACARUncharacterized protein (Fragment) OS=Rhipicephalus zambeziensis OX=60191 PE=4 SV=1	243	5	1.34616e-26	77.14	0	0	0	0	0	no IPS match	no IPS match	no IPS match					TRINITY_DN27784_c0_g1_i1	3098	5	L0B067_THEEQUncharacterized protein OS=Theileria equi strain WA OX=1537102 GN=BEWA_002850 PE=4 SV=1	0	48.16	1	C:GO:0016021	C:integral component of membrane			mobidb-lite (MOBIDB_LITE)
TRINITY_DN10053_c1_g3_i1	---NA---	272	0	0	0	0	0	0	0	0	no IPS match	no IPS match	no IPS match					TRINITY_DN27784_c0_g1_i2	3139	5	L0B067_THEEQUncharacterized protein OS=Theileria equi strain WA OX=1537102 GN=BEWA_002850 PE=4 SV=1	0	48.16	1	C:GO:0016021	C:integral component of membrane			mobidb-lite (MOBIDB_LITE)
TRINITY_DN10053_c1_g3_i2	---NA---	169	0	0	0	0	0	0	0	0	no IPS match	no IPS match	no IPS match					TRINITY_DN79683_c0_g1_i1	539	5	L0B084_THEEQSignal peptide-containing protein OS=Theileria equi strain WA OX=1537102 GN=BEWA_000810 PE=4 SV=1	1.51938e-63	61.9	1	C:GO:0016021	C:integral component of membrane			no IPS match
TRINITY_DN10053_c2_g1_i1	A0A224YAA0_9ACARUncharacterized protein (Fragment) OS=Rhipicephalus zambeziensis OX=60191 PE=4 SV=1	508	5	6.78746e-18	74.33	1	C:GO:0016021	C:integral component of membrane	0	0	no IPS match	no IPS match	no IPS match					TRINITY_DN133212_c0_g1_i1	3201	5	L0B090_THEEQUncharacterized protein OS=Theileria equi strain WA OX=1537102 GN=BEWA_003010 PE=4 SV=1	0	77.72	1	C:GO:0016021	C:integral component of membrane			no IPS match
TRINITY_DN10053_c2_g1_i2	A0A224YAA0_9ACARUncharacterized protein (Fragment) OS=Rhipicephalus zambeziensis OX=60191 PE=4 SV=1	472	5	4.74638e-18	74.76	1	C:GO:0016021	C:integral component of membrane	0	0	no IPS match	no IPS match	no IPS match					TRINITY_DN7971_c0_g1_i2	2252	5	L0B094_THEEQSignal peptide-containing protein OS=Theileria equi strain WA OX=1537102 GN=BEWA_003060 PE=4 SV=1	5.19064e-144	65.42	1	C:GO:0016021	C:integral component of membrane			no IPS match
TRINITY_DN10053_c2_g1_i3	A0A224YK26_9ACARUncharacterized protein (Fragment) OS=Rhipicephalus zambeziensis OX=60191 PE=4 SV=1	265	5	4.81375e-11	67.03	1	C:GO:0016021	C:integral component of membrane	0	0	no IPS match	no IPS match	no IPS match					TRINITY_DN4185_c0_g1_i3	262	1	L0B0F7_THEEQUncharacterized protein OS=Theileria equi strain WA OX=1537102 GN=BEWA_007460 PE=4 SV=1	2.67106e-13	61.82	1	C:GO:0016021	C:integral component of membrane			no IPS match
TRINITY_DN100537_c0_g1_i1	---NA---	196	0	0	0	0	0	0	0	0	no IPS match	no IPS match	no IPS match					TRINITY_DN223724_c0_g1_i1	5557	1	L0B0F9_THEEQUncharacterized protein OS=Theileria equi strain WA OX=1537102 GN=BEWA_003810 PE=4 SV=1	0	57.47	1	C:GO:0016021	C:integral component of membrane			mobidb-lite (MOBIDB_LITE); mobidb-lite (MOBIDB_LITE)
TRINITY_DN10054_c0_g1_i1	---NA---	254	0	0	0	0	0	0	0	0	no IPS match	no IPS match	no IPS match					TRINITY_DN9138_c0_g2_i1	1541	1	L0B0H8_THEEQProhibitin-like protein, putative OS=Theileria equi strain WA OX=1537102 GN=BEWA_007660 PE=4 SV=1	1.1472e-145	89.59	1	C:GO:0016021	C:integral component of membrane			no IPS match
TRINITY_DN100544_c0_g1_i1	---NA---	212	0	0	0	0	0	0	0	0	no IPS match	no IPS match	no IPS match					TRINITY_DN12694_c0_g2_i3	1618	2	L0B0K3_THEEQUncharacterized protein OS=Theileria equi strain WA OX=1537102 GN=BEWA_004360 PE=4 SV=1	1.5202e-96	80.96	1	C:GO:0016021	C:integral component of membrane			no IPS match
TRINITY_DN10055_c0_g1_i1	A0A224YWD2_9ACARUncharacterized protein (Fragment) OS=Rhipicephalus zambeziensis OX=60191 PE=4 SV=1	159	5	2.01227e-23	81.92	0	0	0	0	0	no IPS match	no IPS match	no IPS match					TRINITY_DN136609_c0_g1_i1	518	5	L0B0K5_THEEQUncharacterized protein OS=Theileria equi strain WA OX=1537102 GN=BEWA_000740 PE=4 SV=1	5.50836e-16	55.94	1	C:GO:0016021	C:integral component of membrane			no IPS match
TRINITY_DN10055_c0_g1_i2	A0A131YE63_RHIAPUncharacterized protein OS=Rhipicephalus appendiculatus OX=34631 PE=4 SV=1	1597	5	1.3985e-68	86.33	4	P:GO:0000462; C:GO:0005730; C:GO:0030686; C:GO:0030688	P:maturation of SSU-rRNA from tricistronic rRNA transcript (SSU-rRNA, 5.8S rRNA, LSU-rRNA); C:nucleolus; C:90S preribosome; C:preribosome, small subunit precursor	0	0	IPR028160 (PFAM); PTHR31109 (PANTHER)	P:GO:0000462; C:GO:0005730; C:GO:0030686; C:GO:0030688	P:maturation of SSU-rRNA from tricistronic rRNA transcript (SSU-rRNA, 5.8S rRNA, LSU-rRNA); C:nucleolus; C:90S preribosome; C:preribosome, small subunit precursor					TRINITY_DN63723_c0_g1_i1	1278	2	L0B0W2_THEEQUncharacterized protein OS=Theileria equi strain WA OX=1537102 GN=BEWA_002830 PE=4 SV=1	1.10499e-150	88.45	1	C:GO:0016021	C:integral component of membrane			no IPS match
TRINITY_DN10055_c0_g1_i3	A0A131YE63_RHIAPUncharacterized protein OS=Rhipicephalus appendiculatus OX=34631 PE=4 SV=1	3218	5	1.96653e-65	82.99	4	P:GO:0000462; C:GO:0005730; C:GO:0030686; C:GO:0030688	P:maturation of SSU-rRNA from tricistronic rRNA transcript (SSU-rRNA, 5.8S rRNA, LSU-rRNA); C:nucleolus; C:90S preribosome; C:preribosome, small subunit precursor	0	0	IPR028160 (PFAM); PTHR31109 (PANTHER)	P:GO:0000462; C:GO:0005730; C:GO:0030686; C:GO:0030688	P:maturation of SSU-rRNA from tricistronic rRNA transcript (SSU-rRNA, 5.8S rRNA, LSU-rRNA); C:nucleolus; C:90S preribosome; C:preribosome, small subunit precursor					TRINITY_DN224049_c0_g1_i1	665	1	L0B0Y2_THEEQWD domain, G-beta repeat family protein OS=Theileria equi strain WA OX=1537102 GN=BEWA_009360 PE=4 SV=1	1.5846e-17	76.54	1	C:GO:0016021	C:integral component of membrane			no IPS match
TRINITY_DN10055_c0_g1_i4	A0A131YE63_RHIAPUncharacterized protein OS=Rhipicephalus appendiculatus OX=34631 PE=4 SV=1	3145	5	3.5834e-39	84.69	4	P:GO:0000462; C:GO:0005730; C:GO:0030686; C:GO:0030688	P:maturation of SSU-rRNA from tricistronic rRNA transcript (SSU-rRNA, 5.8S rRNA, LSU-rRNA); C:nucleolus; C:90S preribosome; C:preribosome, small subunit precursor	0	0	no IPS match	no IPS match	no IPS match					TRINITY_DN2462_c0_g2_i8	1997	5	A0A3B0NGS4_THEANIntegral membrane protein, putative OS=Theileria annulata OX=5874 GN=TAT_000273200 PE=4 SV=1	3.03726e-134	76.52	1	C:GO:0016021	C:integral component of membrane			no IPS match
TRINITY_DN10055_c0_g1_i5	A0A131YE63_RHIAPUncharacterized protein OS=Rhipicephalus appendiculatus OX=34631 PE=4 SV=1	3266	5	2.10971e-65	82.99	4	P:GO:0000462; C:GO:0005730; C:GO:0030686; C:GO:0030688	P:maturation of SSU-rRNA from tricistronic rRNA transcript (SSU-rRNA, 5.8S rRNA, LSU-rRNA); C:nucleolus; C:90S preribosome; C:preribosome, small subunit precursor	0	0	IPR028160 (PFAM); PTHR31109 (PANTHER)	P:GO:0000462; C:GO:0005730; C:GO:0030686; C:GO:0030688	P:maturation of SSU-rRNA from tricistronic rRNA transcript (SSU-rRNA, 5.8S rRNA, LSU-rRNA); C:nucleolus; C:90S preribosome; C:preribosome, small subunit precursor					TRINITY_DN2462_c0_g2_i5	4564	5	A0A3B0NGS4_THEANIntegral membrane protein, putative OS=Theileria annulata OX=5874 GN=TAT_000273200 PE=4 SV=1	1.37922e-126	76.52	1	C:GO:0016021	C:integral component of membrane			no IPS match
TRINITY_DN10055_c0_g1_i6	A0A131YE63_RHIAPUncharacterized protein OS=Rhipicephalus appendiculatus OX=34631 PE=4 SV=1	3312	5	2.49694e-46	81.95	4	P:GO:0000462; C:GO:0005730; C:GO:0030686; C:GO:0030688	P:maturation of SSU-rRNA from tricistronic rRNA transcript (SSU-rRNA, 5.8S rRNA, LSU-rRNA); C:nucleolus; C:90S preribosome; C:preribosome, small subunit precursor	0	0	IPR028160 (PFAM)	P:GO:0000462; C:GO:0005730; C:GO:0030686; C:GO:0030688	P:maturation of SSU-rRNA from tricistronic rRNA transcript (SSU-rRNA, 5.8S rRNA, LSU-rRNA); C:nucleolus; C:90S preribosome; C:preribosome, small subunit precursor					TRINITY_DN16578_c0_g1_i1	368	5	A0A3B0N707_THEANMembrane protein family member, putative OS=Theileria annulata OX=5874 GN=TAT_000194100 PE=4 SV=1	3.39988e-45	79.21	1	C:GO:0016021	C:integral component of membrane			no IPS match
TRINITY_DN10055_c0_g2_i1	L7MC53_9ACARPutative secreted peptide OS=Rhipicephalus pulchellus OX=72859 PE=2 SV=1	1526	5	7.9339e-69	88.38	4	P:GO:0000462; C:GO:0005730; C:GO:0030686; C:GO:0030688	P:maturation of SSU-rRNA from tricistronic rRNA transcript (SSU-rRNA, 5.8S rRNA, LSU-rRNA); C:nucleolus; C:90S preribosome; C:preribosome, small subunit precursor	0	0	IPR028160 (PFAM); PTHR31109 (PANTHER)	P:GO:0000462; C:GO:0005730; C:GO:0030686; C:GO:0030688	P:maturation of SSU-rRNA from tricistronic rRNA transcript (SSU-rRNA, 5.8S rRNA, LSU-rRNA); C:nucleolus; C:90S preribosome; C:preribosome, small subunit precursor					TRINITY_DN16578_c0_g2_i3	654	5	A0A3B0N707_THEANMembrane protein family member, putative OS=Theileria annulata OX=5874 GN=TAT_000194100 PE=4 SV=1	1.2431e-79	80.18	1	C:GO:0016021	C:integral component of membrane			no IPS match
TRINITY_DN10055_c0_g2_i2	L7MC53_9ACARPutative secreted peptide OS=Rhipicephalus pulchellus OX=72859 PE=2 SV=1	1617	5	3.36726e-46	87.35	4	P:GO:0000462; C:GO:0005730; C:GO:0030686; C:GO:0030688	P:maturation of SSU-rRNA from tricistronic rRNA transcript (SSU-rRNA, 5.8S rRNA, LSU-rRNA); C:nucleolus; C:90S preribosome; C:preribosome, small subunit precursor	0	0	IPR028160 (PFAM)	P:GO:0000462; C:GO:0005730; C:GO:0030686; C:GO:0030688	P:maturation of SSU-rRNA from tricistronic rRNA transcript (SSU-rRNA, 5.8S rRNA, LSU-rRNA); C:nucleolus; C:90S preribosome; C:preribosome, small subunit precursor					TRINITY_DN27245_c3_g1_i1	867	5	L0B102_THEEQSignal peptide-containing protein OS=Theileria equi strain WA OX=1537102 GN=BEWA_002210 PE=4 SV=1	3.81832e-07	60.08	1	C:GO:0016021	C:integral component of membrane			no IPS match
TRINITY_DN10055_c0_g2_i4	A0A131YE63_RHIAPUncharacterized protein OS=Rhipicephalus appendiculatus OX=34631 PE=4 SV=1	3145	5	3.5834e-39	84.69	4	P:GO:0000462; C:GO:0005730; C:GO:0030686; C:GO:0030688	P:maturation of SSU-rRNA from tricistronic rRNA transcript (SSU-rRNA, 5.8S rRNA, LSU-rRNA); C:nucleolus; C:90S preribosome; C:preribosome, small subunit precursor	0	0	no IPS match	no IPS match	no IPS match					TRINITY_DN92119_c0_g1_i1	310	5	L0B153_THEEQUncharacterized protein OS=Theileria equi strain WA OX=1537102 GN=BEWA_003690 PE=4 SV=1	1.64267e-16	59.66	1	C:GO:0016021	C:integral component of membrane			no IPS match
TRINITY_DN10055_c0_g2_i5	A0A131YE63_RHIAPUncharacterized protein OS=Rhipicephalus appendiculatus OX=34631 PE=4 SV=1	3266	5	2.10971e-65	82.99	4	P:GO:0000462; C:GO:0005730; C:GO:0030686; C:GO:0030688	P:maturation of SSU-rRNA from tricistronic rRNA transcript (SSU-rRNA, 5.8S rRNA, LSU-rRNA); C:nucleolus; C:90S preribosome; C:preribosome, small subunit precursor	0	0	IPR028160 (PFAM); PTHR31109 (PANTHER)	P:GO:0000462; C:GO:0005730; C:GO:0030686; C:GO:0030688	P:maturation of SSU-rRNA from tricistronic rRNA transcript (SSU-rRNA, 5.8S rRNA, LSU-rRNA); C:nucleolus; C:90S preribosome; C:preribosome, small subunit precursor					TRINITY_DN7617_c0_g1_i5	2588	2	L0B180_THEEQPHM7_cyt domain-containing protein OS=Theileria equi strain WA OX=1537102 GN=BEWA_010380 PE=4 SV=1	0	93.55	1	C:GO:0016021	C:integral component of membrane			Coil (COILS); IPR027815 (PFAM); PTHR13018:SF114 (PANTHER); PTHR13018 (PANTHER)
TRINITY_DN10055_c0_g2_i6	A0A131YE63_RHIAPUncharacterized protein OS=Rhipicephalus appendiculatus OX=34631 PE=4 SV=1	3218	5	1.96653e-65	82.99	4	P:GO:0000462; C:GO:0005730; C:GO:0030686; C:GO:0030688	P:maturation of SSU-rRNA from tricistronic rRNA transcript (SSU-rRNA, 5.8S rRNA, LSU-rRNA); C:nucleolus; C:90S preribosome; C:preribosome, small subunit precursor	0	0	IPR028160 (PFAM); PTHR31109 (PANTHER)	P:GO:0000462; C:GO:0005730; C:GO:0030686; C:GO:0030688	P:maturation of SSU-rRNA from tricistronic rRNA transcript (SSU-rRNA, 5.8S rRNA, LSU-rRNA); C:nucleolus; C:90S preribosome; C:preribosome, small subunit precursor					TRINITY_DN7617_c0_g1_i1	2647	2	L0B180_THEEQPHM7_cyt domain-containing protein OS=Theileria equi strain WA OX=1537102 GN=BEWA_010380 PE=4 SV=1	0	93.35	1	C:GO:0016021	C:integral component of membrane			Coil (COILS); IPR027815 (PFAM); PTHR13018:SF114 (PANTHER); PTHR13018 (PANTHER)
TRINITY_DN10055_c1_g1_i1	L7MC53_9ACARPutative secreted peptide OS=Rhipicephalus pulchellus OX=72859 PE=2 SV=1	4564	5	3.7143e-10	84.77	0	0	0	0	0	no IPS match	no IPS match	no IPS match					TRINITY_DN71925_c0_g1_i1	758	5	L0B132_THEEQSignal peptide-containing protein OS=Theileria equi strain WA OX=1537102 GN=BEWA_003440 PE=4 SV=1	1.84787e-104	54.33	1	C:GO:0016021	C:integral component of membrane			no IPS match
TRINITY_DN10055_c1_g1_i10	L7MC53_9ACARPutative secreted peptide OS=Rhipicephalus pulchellus OX=72859 PE=2 SV=1	4563	5	3.7143e-10	84.77	0	0	0	0	0	no IPS match	no IPS match	no IPS match					TRINITY_DN71925_c0_g1_i2	720	5	L0B132_THEEQSignal peptide-containing protein OS=Theileria equi strain WA OX=1537102 GN=BEWA_003440 PE=4 SV=1	2.22594e-75	56.61	1	C:GO:0016021	C:integral component of membrane			no IPS match
TRINITY_DN10055_c1_g1_i11	---NA---	2026	0	0	0	0	0	0	0	0	no IPS match	no IPS match	no IPS match					TRINITY_DN112430_c0_g1_i1	290	1	L0B1C6_THEEQUncharacterized protein OS=Theileria equi strain WA OX=1537102 GN=BEWA_004590 PE=4 SV=1	1.09315e-34	76.92	1	C:GO:0016021	C:integral component of membrane			no IPS match
TRINITY_DN10055_c1_g1_i2	L7MC53_9ACARPutative secreted peptide OS=Rhipicephalus pulchellus OX=72859 PE=2 SV=1	4547	5	3.70182e-10	84.77	0	0	0	0	0	no IPS match	no IPS match	no IPS match					TRINITY_DN243232_c0_g1_i1	339	1	L0B1C6_THEEQUncharacterized protein OS=Theileria equi strain WA OX=1537102 GN=BEWA_004590 PE=4 SV=1	2.04999e-33	80	1	C:GO:0016021	C:integral component of membrane			mobidb-lite (MOBIDB_LITE); mobidb-lite (MOBIDB_LITE); mobidb-lite (MOBIDB_LITE)
TRINITY_DN10055_c1_g1_i3	L7MC53_9ACARPutative secreted peptide OS=Rhipicephalus pulchellus OX=72859 PE=2 SV=1	4561	5	3.7118e-10	84.77	0	0	0	0	0	no IPS match	no IPS match	no IPS match					TRINITY_DN210486_c0_g1_i1	210	1	L0B1C6_THEEQUncharacterized protein OS=Theileria equi strain WA OX=1537102 GN=BEWA_004590 PE=4 SV=1	3.54942e-27	75	1	C:GO:0016021	C:integral component of membrane			no IPS match
TRINITY_DN10055_c1_g1_i4	L7MC53_9ACARPutative secreted peptide OS=Rhipicephalus pulchellus OX=72859 PE=2 SV=1	4562	5	3.7143e-10	84.77	0	0	0	0	0	no IPS match	no IPS match	no IPS match					TRINITY_DN200196_c0_g1_i1	554	2	L0B1G0_THEEQSignal peptide-containing protein OS=Theileria equi strain WA OX=1537102 GN=BEWA_003520 PE=4 SV=1	1.38793e-37	58.22	1	C:GO:0016021	C:integral component of membrane			IPR007480 (PFAM)
TRINITY_DN10055_c1_g1_i5	---NA---	3973	0	0	0	0	0	0	0	0	mobidb-lite (MOBIDB_LITE); mobidb-lite (MOBIDB_LITE)	no GO terms	no GO terms					TRINITY_DN31573_c0_g1_i1	383	5	L0B1G8_THEEQSignal peptide-containing protein OS=Theileria equi strain WA OX=1537102 GN=BEWA_003620 PE=4 SV=1	4.23372e-07	57.09	1	C:GO:0016021	C:integral component of membrane			no IPS match
TRINITY_DN10055_c1_g1_i6	L7MC53_9ACARPutative secreted peptide OS=Rhipicephalus pulchellus OX=72859 PE=2 SV=1	4564	5	3.7143e-10	84.77	0	0	0	0	0	no IPS match	no IPS match	no IPS match					TRINITY_DN36457_c0_g1_i1	576	5	Q4UD69_THEANSfiI-subtelomeric related protein family member, putative OS=Theileria annulata OX=5874 GN=TA09450 PE=4 SV=1	4.09308e-17	50.46	1	C:GO:0016021	C:integral component of membrane			IPR007480 (PFAM); mobidb-lite (MOBIDB_LITE); mobidb-lite (MOBIDB_LITE)
TRINITY_DN10055_c1_g1_i7	L7MC53_9ACARPutative secreted peptide OS=Rhipicephalus pulchellus OX=72859 PE=2 SV=1	4549	5	3.70182e-10	84.77	0	0	0	0	0	no IPS match	no IPS match	no IPS match					TRINITY_DN46280_c0_g1_i1	526	5	L0B1G8_THEEQSignal peptide-containing protein OS=Theileria equi strain WA OX=1537102 GN=BEWA_003620 PE=4 SV=1	5.59844e-10	66.99	1	C:GO:0016021	C:integral component of membrane			IPR007480 (PFAM)
TRINITY_DN10055_c1_g1_i8	L7MC53_9ACARPutative secreted peptide OS=Rhipicephalus pulchellus OX=72859 PE=2 SV=1	237	5	3.02117e-13	82.78	0	0	0	0	0	no IPS match	no IPS match	no IPS match					TRINITY_DN145848_c0_g1_i1	300	5	L0B1G8_THEEQSignal peptide-containing protein OS=Theileria equi strain WA OX=1537102 GN=BEWA_003620 PE=4 SV=1	4.83887e-14	61.41	1	C:GO:0016021	C:integral component of membrane			IPR007480 (PFAM)
TRINITY_DN10055_c3_g1_i1	L7M1Z0_9ACARPutative ecdysone-induced protein 75b OS=Rhipicephalus pulchellus OX=72859 PE=2 SV=1	4348	5	4.44014e-44	57.58	8	P:GO:0006355; P:GO:0030522; P:GO:0043401; F:GO:0003707; F:GO:0004879; F:GO:0008270; F:GO:0043565; C:GO:0005634	P:regulation of transcription, DNA-templated; P:intracellular receptor signaling pathway; P:steroid hormone mediated signaling pathway; F:steroid hormone receptor activity; F:nuclear receptor activity; F:zinc ion binding; F:sequence-specific DNA binding; C:nucleus	0	0	IPR001723 (PRINTS); IPR001628 (PRINTS); IPR001728 (PRINTS); IPR000536 (PFAM); IPR013088 (G3DSA:3.30.50.GENE3D); IPR001628 (PFAM); IPR035500 (G3DSA:1.10.565.GENE3D); mobidb-lite (MOBIDB_LITE); mobidb-lite (MOBIDB_LITE); mobidb-lite (MOBIDB_LITE); mobidb-lite (MOBIDB_LITE); mobidb-lite (MOBIDB_LITE); PTHR45805:SF4 (PANTHER); PTHR45805 (PANTHER); IPR000536 (PROSITE_PROFILES); IPR001628 (PROSITE_PROF…	P:GO:0006355; F:GO:0003677; F:GO:0003700; F:GO:0003707; F:GO:0004879; F:GO:0008270; F:GO:0043565; C:GO:0005634	P:regulation of transcription, DNA-templated; F:DNA binding; F:DNA-binding transcription factor activity; F:steroid hormone receptor activity; F:nuclear receptor activity; F:zinc ion binding; F:sequence-specific DNA binding; C:nucleus					TRINITY_DN107975_c0_g1_i1	168	5	L0B1G8_THEEQSignal peptide-containing protein OS=Theileria equi strain WA OX=1537102 GN=BEWA_003620 PE=4 SV=1	2.16387e-12	64.34	1	C:GO:0016021	C:integral component of membrane			IPR007480 (PFAM)
TRINITY_DN10055_c3_g1_i3	L7M1Z0_9ACARPutative ecdysone-induced protein 75b OS=Rhipicephalus pulchellus OX=72859 PE=2 SV=1	4348	5	5.58325e-44	57.58	8	P:GO:0006355; P:GO:0030522; P:GO:0043401; F:GO:0003707; F:GO:0004879; F:GO:0008270; F:GO:0043565; C:GO:0005634	P:regulation of transcription, DNA-templated; P:intracellular receptor signaling pathway; P:steroid hormone mediated signaling pathway; F:steroid hormone receptor activity; F:nuclear receptor activity; F:zinc ion binding; F:sequence-specific DNA binding; C:nucleus	0	0	IPR001723 (PRINTS); IPR001628 (PRINTS); IPR001728 (PRINTS); IPR000536 (PFAM); IPR013088 (G3DSA:3.30.50.GENE3D); IPR001628 (PFAM); IPR035500 (G3DSA:1.10.565.GENE3D); mobidb-lite (MOBIDB_LITE); mobidb-lite (MOBIDB_LITE); mobidb-lite (MOBIDB_LITE); mobidb-lite (MOBIDB_LITE); mobidb-lite (MOBIDB_LITE); PTHR45805:SF4 (PANTHER); PTHR45805 (PANTHER); IPR000536 (PROSITE_PROFILES); IPR001628 (PROSITE_PROF…	P:GO:0006355; F:GO:0003677; F:GO:0003700; F:GO:0003707; F:GO:0004879; F:GO:0008270; F:GO:0043565; C:GO:0005634	P:regulation of transcription, DNA-templated; F:DNA binding; F:DNA-binding transcription factor activity; F:steroid hormone receptor activity; F:nuclear receptor activity; F:zinc ion binding; F:sequence-specific DNA binding; C:nucleus					TRINITY_DN180680_c0_g1_i1	294	5	L0B1G8_THEEQSignal peptide-containing protein OS=Theileria equi strain WA OX=1537102 GN=BEWA_003620 PE=4 SV=1	2.609e-21	54.58	1	C:GO:0016021	C:integral component of membrane			no IPS match
TRINITY_DN10055_c3_g1_i5	L7M1Z0_9ACARPutative ecdysone-induced protein 75b OS=Rhipicephalus pulchellus OX=72859 PE=2 SV=1	4348	5	4.44014e-44	57.58	8	P:GO:0006355; P:GO:0030522; P:GO:0043401; F:GO:0003707; F:GO:0004879; F:GO:0008270; F:GO:0043565; C:GO:0005634	P:regulation of transcription, DNA-templated; P:intracellular receptor signaling pathway; P:steroid hormone mediated signaling pathway; F:steroid hormone receptor activity; F:nuclear receptor activity; F:zinc ion binding; F:sequence-specific DNA binding; C:nucleus	0	0	IPR001723 (PRINTS); IPR001628 (PRINTS); IPR001728 (PRINTS); IPR000536 (PFAM); IPR013088 (G3DSA:3.30.50.GENE3D); IPR001628 (PFAM); IPR035500 (G3DSA:1.10.565.GENE3D); mobidb-lite (MOBIDB_LITE); mobidb-lite (MOBIDB_LITE); mobidb-lite (MOBIDB_LITE); mobidb-lite (MOBIDB_LITE); mobidb-lite (MOBIDB_LITE); PTHR45805:SF4 (PANTHER); PTHR45805 (PANTHER); IPR000536 (PROSITE_PROFILES); IPR001628 (PROSITE_PROF…	P:GO:0006355; F:GO:0003677; F:GO:0003700; F:GO:0003707; F:GO:0004879; F:GO:0008270; F:GO:0043565; C:GO:0005634	P:regulation of transcription, DNA-templated; F:DNA binding; F:DNA-binding transcription factor activity; F:steroid hormone receptor activity; F:nuclear receptor activity; F:zinc ion binding; F:sequence-specific DNA binding; C:nucleus					TRINITY_DN231717_c0_g1_i1	218	5	L0B1G8_THEEQSignal peptide-containing protein OS=Theileria equi strain WA OX=1537102 GN=BEWA_003620 PE=4 SV=1	4.52736e-14	62.32	1	C:GO:0016021	C:integral component of membrane			no IPS match
TRINITY_DN10055_c5_g1_i1	A0A224YWD2_9ACARUncharacterized protein (Fragment) OS=Rhipicephalus zambeziensis OX=60191 PE=4 SV=1	192	5	6.11893e-22	82.05	1	C:GO:0016021	C:integral component of membrane	0	0	no IPS match	no IPS match	no IPS match					TRINITY_DN192_c0_g2_i1	199	5	Q4UF62_THEANUncharacterized protein OS=Theileria annulata OX=5874 GN=TA14675 PE=4 SV=1	3.90548e-18	65.38	1	C:GO:0016021	C:integral component of membrane			no IPS match
TRINITY_DN100551_c0_g1_i1	L7LSU8_9ACARPutative tick transposon OS=Rhipicephalus pulchellus OX=72859 PE=2 SV=1	247	5	6.68479e-08	54	0	0	0	0	0	no IPS match	no IPS match	no IPS match					TRINITY_DN42977_c0_g1_i1	250	3	L0B2Q4_THEEQUncharacterized protein OS=Theileria equi strain WA OX=1537102 GN=BEWA_009130 PE=4 SV=1	2.1921e-05	52.09	1	C:GO:0016021	C:integral component of membrane			no IPS match
TRINITY_DN100552_c0_g1_i1	---NA---	272	0	0	0	0	0	0	0	0	no IPS match	no IPS match	no IPS match					TRINITY_DN27441_c0_g1_i1	220	1	L0B2Q4_THEEQUncharacterized protein OS=Theileria equi strain WA OX=1537102 GN=BEWA_009130 PE=4 SV=1	0.00024852	52.08	1	C:GO:0016021	C:integral component of membrane			no IPS match
TRINITY_DN100554_c0_g1_i1	---NA---	288	0	0	0	0	0	0	0	0	no IPS match	no IPS match	no IPS match					TRINITY_DN232866_c0_g1_i1	166	5	L1LDE4_THEEQSignal peptide containing protein OS=Theileria equi strain WA OX=1537102 GN=BEWA_054220 PE=4 SV=1	1.51486e-06	53.86	1	C:GO:0016021	C:integral component of membrane			no IPS match
TRINITY_DN100555_c0_g1_i1	---NA---	209	0	0	0	0	0	0	0	0	no IPS match	no IPS match	no IPS match					TRINITY_DN28763_c0_g1_i4	4079	2	L0B1Q8_THEEQUncharacterized protein OS=Theileria equi strain WA OX=1537102 GN=BEWA_004720 PE=4 SV=1	0	82.64	1	C:GO:0016021	C:integral component of membrane			mobidb-lite (MOBIDB_LITE); mobidb-lite (MOBIDB_LITE); mobidb-lite (MOBIDB_LITE)
TRINITY_DN10056_c0_g1_i1	---NA---	4903	0	0	0	0	0	0	0	0	no IPS match	no IPS match	no IPS match					TRINITY_DN28763_c0_g1_i8	4116	2	L0B1Q8_THEEQUncharacterized protein OS=Theileria equi strain WA OX=1537102 GN=BEWA_004720 PE=4 SV=1	0	82.64	1	C:GO:0016021	C:integral component of membrane			mobidb-lite (MOBIDB_LITE); mobidb-lite (MOBIDB_LITE); mobidb-lite (MOBIDB_LITE)
TRINITY_DN10056_c0_g1_i2	---NA---	4897	0	0	0	0	0	0	0	0	no IPS match	no IPS match	no IPS match					TRINITY_DN28763_c0_g1_i11	4058	2	L0B1Q8_THEEQUncharacterized protein OS=Theileria equi strain WA OX=1537102 GN=BEWA_004720 PE=4 SV=1	0	83.4	1	C:GO:0016021	C:integral component of membrane			mobidb-lite (MOBIDB_LITE); mobidb-lite (MOBIDB_LITE); mobidb-lite (MOBIDB_LITE)
TRINITY_DN10056_c0_g1_i3	---NA---	5940	0	0	0	0	0	0	0	0	no IPS match	no IPS match	no IPS match					TRINITY_DN102642_c0_g1_i1	666	5	Q4UFH9_THEANTpr-related protein family member, putative OS=Theileria annulata OX=5874 GN=TA15445 PE=4 SV=1	2.62493e-100	66.76	1	C:GO:0016021	C:integral component of membrane			no IPS match
TRINITY_DN10056_c0_g1_i4	---NA---	6500	0	0	0	0	0	0	0	0	no IPS match	no IPS match	no IPS match					TRINITY_DN202368_c0_g1_i1	512	5	Q4UC59_THEANTpr-related protein family member, putative OS=Theileria annulata OX=5874 GN=TA04240 PE=4 SV=1	1.16262e-32	64.5	2	C:GO:0016021	C:integral component of membrane			no IPS match
TRINITY_DN10056_c0_g1_i5	---NA---	1542	0	0	0	0	0	0	0	0	no IPS match	no IPS match	no IPS match					TRINITY_DN3575_c0_g2_i1	440	5	A0A3B0NGS4_THEANIntegral membrane protein, putative OS=Theileria annulata OX=5874 GN=TAT_000273200 PE=4 SV=1	4.13461e-58	65.48	1	C:GO:0016021	C:integral component of membrane			no IPS match
TRINITY_DN10056_c0_g1_i6	---NA---	4897	0	0	0	0	0	0	0	0	no IPS match	no IPS match	no IPS match					TRINITY_DN3575_c0_g2_i3	571	5	Q4UFH9_THEANTpr-related protein family member, putative OS=Theileria annulata OX=5874 GN=TA15445 PE=4 SV=1	1.73978e-60	65.58	1	C:GO:0016021	C:integral component of membrane			no IPS match
TRINITY_DN10056_c0_g1_i8	---NA---	1200	0	0	0	0	0	0	0	0	no IPS match	no IPS match	no IPS match					TRINITY_DN3575_c0_g2_i2	705	5	Q4UFH9_THEANTpr-related protein family member, putative OS=Theileria annulata OX=5874 GN=TA15445 PE=4 SV=1	6.75459e-61	65.07	1	C:GO:0016021	C:integral component of membrane			no IPS match
TRINITY_DN100566_c0_g1_i1	---NA---	176	0	0	0	0	0	0	0	0	PS51257 (PROSITE_PROFILES)	no GO terms	no GO terms					TRINITY_DN21158_c0_g1_i1	494	1	L0B1X5_THEEQUncharacterized protein OS=Theileria equi strain WA OX=1537102 GN=BEWA_008900 PE=4 SV=1	0.000577827	60	1	C:GO:0016021	C:integral component of membrane			mobidb-lite (MOBIDB_LITE)
TRINITY_DN100567_c0_g1_i1	---NA---	208	0	0	0	0	0	0	0	0	no IPS match	no IPS match	no IPS match					TRINITY_DN45395_c0_g1_i5	1421	1	L0B1Y0_THEEQUncharacterized protein OS=Theileria equi strain WA OX=1537102 GN=BEWA_008950 PE=4 SV=1	2.48982e-86	78.89	1	C:GO:0016021	C:integral component of membrane			no IPS match
TRINITY_DN100568_c0_g1_i1	B7PVX1_IXOSCuncharacterized protein OS=Ixodes scapularis OX=6945 GN=8032134 PE=4 SV=1	283	1	4.32061e-05	100	0	0	0	0	0	no IPS match	no IPS match	no IPS match					TRINITY_DN45395_c0_g1_i6	929	1	L0B1Y0_THEEQUncharacterized protein OS=Theileria equi strain WA OX=1537102 GN=BEWA_008950 PE=4 SV=1	1.46587e-101	65.78	1	C:GO:0016021	C:integral component of membrane			no IPS match
TRINITY_DN10057_c0_g1_i1	A0A131YJ99_RHIAPTetraspanin OS=Rhipicephalus appendiculatus OX=34631 PE=3 SV=1	1831	5	1.03444e-18	56.97	1	C:GO:0016021	C:integral component of membrane	0	0	IPR000301 (PRINTS); IPR000301 (PIRSF); IPR018499 (PFAM); IPR008952 (G3DSA:1.10.1450.GENE3D); mobidb-lite (MOBIDB_LITE); PTHR19282 (PANTHER); PTHR19282:SF286 (PANTHER); cd03127 (CDD); IPR008952 (SUPERFAMILY)	C:GO:0016021	C:integral component of membrane					TRINITY_DN45395_c0_g1_i2	1384	1	L0B1Y0_THEEQUncharacterized protein OS=Theileria equi strain WA OX=1537102 GN=BEWA_008950 PE=4 SV=1	1.10042e-139	66.52	1	C:GO:0016021	C:integral component of membrane			mobidb-lite (MOBIDB_LITE); mobidb-lite (MOBIDB_LITE); mobidb-lite (MOBIDB_LITE)
TRINITY_DN10057_c0_g1_i10	A0A131YJ99_RHIAPTetraspanin OS=Rhipicephalus appendiculatus OX=34631 PE=3 SV=1	1811	5	1.02006e-18	56.97	1	C:GO:0016021	C:integral component of membrane	0	0	IPR000301 (PRINTS); IPR000301 (PIRSF); IPR018499 (PFAM); IPR008952 (G3DSA:1.10.1450.GENE3D); mobidb-lite (MOBIDB_LITE); PTHR19282 (PANTHER); PTHR19282:SF286 (PANTHER); cd03127 (CDD); IPR008952 (SUPERFAMILY)	C:GO:0016021	C:integral component of membrane					TRINITY_DN45395_c0_g1_i3	513	1	L0B1Y0_THEEQUncharacterized protein OS=Theileria equi strain WA OX=1537102 GN=BEWA_008950 PE=4 SV=1	4.23693e-24	60.99	1	C:GO:0016021	C:integral component of membrane			mobidb-lite (MOBIDB_LITE); mobidb-lite (MOBIDB_LITE); mobidb-lite (MOBIDB_LITE)
TRINITY_DN10057_c0_g1_i12	A0A131YJ99_RHIAPTetraspanin OS=Rhipicephalus appendiculatus OX=34631 PE=3 SV=1	1821	5	1.02726e-18	56.97	1	C:GO:0016021	C:integral component of membrane	0	0	IPR000301 (PRINTS); IPR000301 (PIRSF); IPR018499 (PFAM); IPR008952 (G3DSA:1.10.1450.GENE3D); mobidb-lite (MOBIDB_LITE); PTHR19282 (PANTHER); PTHR19282:SF286 (PANTHER); cd03127 (CDD); IPR008952 (SUPERFAMILY)	C:GO:0016021	C:integral component of membrane					TRINITY_DN569_c0_g1_i1	1489	1	L0B1Y1_THEEQUncharacterized protein OS=Theileria equi strain WA OX=1537102 GN=BEWA_005470 PE=4 SV=1	0	89.74	1	C:GO:0016021	C:integral component of membrane			no IPS match
TRINITY_DN10057_c0_g1_i13	A0A131YJ99_RHIAPTetraspanin OS=Rhipicephalus appendiculatus OX=34631 PE=3 SV=1	1819	5	1.02486e-18	56.97	1	C:GO:0016021	C:integral component of membrane	0	0	IPR000301 (PRINTS); IPR000301 (PIRSF); IPR018499 (PFAM); IPR008952 (G3DSA:1.10.1450.GENE3D); mobidb-lite (MOBIDB_LITE); PTHR19282 (PANTHER); PTHR19282:SF286 (PANTHER); cd03127 (CDD); IPR008952 (SUPERFAMILY)	C:GO:0016021	C:integral component of membrane					TRINITY_DN569_c0_g1_i2	1202	1	L0B1Y1_THEEQUncharacterized protein OS=Theileria equi strain WA OX=1537102 GN=BEWA_005470 PE=4 SV=1	2.60618e-139	92.27	1	C:GO:0016021	C:integral component of membrane			no IPS match
TRINITY_DN10057_c0_g1_i14	A0A131YJ99_RHIAPTetraspanin OS=Rhipicephalus appendiculatus OX=34631 PE=3 SV=1	1833	5	1.03682e-18	56.97	1	C:GO:0016021	C:integral component of membrane	0	0	IPR000301 (PRINTS); IPR000301 (PIRSF); IPR018499 (PFAM); IPR008952 (G3DSA:1.10.1450.GENE3D); mobidb-lite (MOBIDB_LITE); PTHR19282 (PANTHER); PTHR19282:SF286 (PANTHER); cd03127 (CDD); IPR008952 (SUPERFAMILY)	C:GO:0016021	C:integral component of membrane					TRINITY_DN569_c0_g1_i3	1521	1	L0B1Y1_THEEQUncharacterized protein OS=Theileria equi strain WA OX=1537102 GN=BEWA_005470 PE=4 SV=1	0	89.74	1	C:GO:0016021	C:integral component of membrane			no IPS match
TRINITY_DN10057_c0_g1_i3	A0A131YJ99_RHIAPTetraspanin OS=Rhipicephalus appendiculatus OX=34631 PE=3 SV=1	1814	5	1.02246e-18	56.97	1	C:GO:0016021	C:integral component of membrane	0	0	IPR000301 (PRINTS); IPR000301 (PIRSF); IPR018499 (PFAM); IPR008952 (G3DSA:1.10.1450.GENE3D); mobidb-lite (MOBIDB_LITE); PTHR19282 (PANTHER); PTHR19282:SF286 (PANTHER); cd03127 (CDD); IPR008952 (SUPERFAMILY)	C:GO:0016021	C:integral component of membrane					TRINITY_DN6524_c0_g1_i5	284	2	J4C964_THEORMitochondrial carrier protein OS=Theileria orientalis strain Shintoku OX=869250 GN=TOT_040000373 PE=3 SV=1	4.99782e-07	95.45	1	C:GO:0016021	C:integral component of membrane			no IPS match
TRINITY_DN10057_c0_g1_i5	A0A131YJ99_RHIAPTetraspanin OS=Rhipicephalus appendiculatus OX=34631 PE=3 SV=1	1819	5	1.02486e-18	56.97	1	C:GO:0016021	C:integral component of membrane	0	0	IPR000301 (PRINTS); IPR000301 (PIRSF); IPR018499 (PFAM); IPR008952 (G3DSA:1.10.1450.GENE3D); mobidb-lite (MOBIDB_LITE); PTHR19282 (PANTHER); PTHR19282:SF286 (PANTHER); cd03127 (CDD); IPR008952 (SUPERFAMILY)	C:GO:0016021	C:integral component of membrane					TRINITY_DN69817_c0_g1_i1	409	1	A0A3B0N018_THEANMale gamete fusion factor, putative OS=Theileria annulata OX=5874 GN=TAT_000350500 PE=3 SV=1	1.76887e-43	73.6	1	C:GO:0016021	C:integral component of membrane			no IPS match
TRINITY_DN10057_c0_g1_i6	A0A131YJ99_RHIAPTetraspanin OS=Rhipicephalus appendiculatus OX=34631 PE=3 SV=1	1825	5	1.02965e-18	56.97	1	C:GO:0016021	C:integral component of membrane	0	0	IPR000301 (PRINTS); IPR000301 (PIRSF); IPR018499 (PFAM); IPR008952 (G3DSA:1.10.1450.GENE3D); mobidb-lite (MOBIDB_LITE); PTHR19282 (PANTHER); PTHR19282:SF286 (PANTHER); cd03127 (CDD); IPR008952 (SUPERFAMILY)	C:GO:0016021	C:integral component of membrane					TRINITY_DN252_c0_g1_i1	1730	1	L0B2K8_THEEQUncharacterized protein OS=Theileria equi strain WA OX=1537102 GN=BEWA_008560 PE=4 SV=1	4.42077e-114	70.78	1	C:GO:0016021	C:integral component of membrane			no IPS match
TRINITY_DN10057_c0_g1_i7	---NA---	870	0	0	0	0	0	0	0	0	no IPS match	no IPS match	no IPS match					TRINITY_DN252_c0_g1_i2	1590	1	L0B2K8_THEEQUncharacterized protein OS=Theileria equi strain WA OX=1537102 GN=BEWA_008560 PE=4 SV=1	2.92148e-146	74.19	1	C:GO:0016021	C:integral component of membrane			no IPS match
TRINITY_DN10057_c0_g1_i8	---NA---	877	0	0	0	0	0	0	0	0	no IPS match	no IPS match	no IPS match					TRINITY_DN252_c0_g1_i3	1765	1	L0B2K8_THEEQUncharacterized protein OS=Theileria equi strain WA OX=1537102 GN=BEWA_008560 PE=4 SV=1	7.75422e-83	70.78	1	C:GO:0016021	C:integral component of membrane			no IPS match
TRINITY_DN100571_c0_g1_i1	---NA---	186	0	0	0	0	0	0	0	0	no IPS match	no IPS match	no IPS match					TRINITY_DN229139_c0_g1_i1	607	1	L0B2M3_THEEQUncharacterized protein OS=Theileria equi strain WA OX=1537102 GN=BEWA_011560 PE=4 SV=1	3.00311e-33	70.91	1	C:GO:0016021	C:integral component of membrane			no IPS match
TRINITY_DN100576_c0_g1_i1	A0A1E1X4M9_9ACARPutative tick transposon (Fragment) OS=Amblyomma aureolatum OX=187763 PE=2 SV=1	175	1	8.34714e-14	69.44	2	F:GO:0003677; C:GO:0005634	F:DNA binding; C:nucleus	0	0	no IPS match	no IPS match	no IPS match					TRINITY_DN12626_c0_g1_i4	5679	2	L0B2M3_THEEQUncharacterized protein OS=Theileria equi strain WA OX=1537102 GN=BEWA_011560 PE=4 SV=1	0	78.78	1	C:GO:0016021	C:integral component of membrane			Coil (COILS)
TRINITY_DN100580_c0_g1_i1	A0A147BML6_IXORIPutative tick transposon (Fragment) OS=Ixodes ricinus OX=34613 PE=4 SV=1	222	1	1.72176e-05	63.04	0	0	0	0	0	no IPS match	no IPS match	no IPS match					TRINITY_DN12626_c0_g1_i1	5679	2	L0B2M3_THEEQUncharacterized protein OS=Theileria equi strain WA OX=1537102 GN=BEWA_011560 PE=4 SV=1	0	78.47	1	C:GO:0016021	C:integral component of membrane			Coil (COILS)
TRINITY_DN100581_c0_g1_i1	---NA---	154	0	0	0	0	0	0	0	0	no IPS match	no IPS match	no IPS match					TRINITY_DN12626_c0_g1_i2	5643	2	L0B2M3_THEEQUncharacterized protein OS=Theileria equi strain WA OX=1537102 GN=BEWA_011560 PE=4 SV=1	0	75.83	1	C:GO:0016021	C:integral component of membrane			Coil (COILS)
TRINITY_DN100584_c0_g1_i1	A0A224YL99_9ACARDNA polymerase OS=Rhipicephalus zambeziensis OX=60191 PE=3 SV=1	223	3	3.78293e-07	98.33	9	P:GO:0006260; P:GO:0019985; F:GO:0000166; F:GO:0003677; F:GO:0003887; F:GO:0046872; F:GO:0051539; C:GO:0005634; C:GO:0016035	P:DNA replication; P:translesion synthesis; F:nucleotide binding; F:DNA binding; F:DNA-directed DNA polymerase activity; F:metal ion binding; F:4 iron, 4 sulfur cluster binding; C:nucleus; C:zeta DNA polymerase complex	EC:2.7.7.7	DNA-directed DNA polymerase	no IPS match	no IPS match	no IPS match					TRINITY_DN9683_c0_g1_i1	1477	1	L0B2N7_THEEQUncharacterized protein OS=Theileria equi strain WA OX=1537102 GN=BEWA_007830 PE=4 SV=1	2.09371e-166	84.44	1	C:GO:0016021	C:integral component of membrane			no IPS match
TRINITY_DN10059_c0_g1_i1	---NA---	233	0	0	0	0	0	0	0	0	no IPS match	no IPS match	no IPS match					TRINITY_DN9683_c0_g1_i2	1510	1	L0B2N7_THEEQUncharacterized protein OS=Theileria equi strain WA OX=1537102 GN=BEWA_007830 PE=4 SV=1	3.23763e-167	84.24	1	C:GO:0016021	C:integral component of membrane			no IPS match
TRINITY_DN10059_c0_g1_i3	---NA---	321	0	0	0	0	0	0	0	0	no IPS match	no IPS match	no IPS match					TRINITY_DN43267_c0_g1_i1	242	1	L0B2Q4_THEEQUncharacterized protein OS=Theileria equi strain WA OX=1537102 GN=BEWA_009130 PE=4 SV=1	5.47366e-07	58.62	1	C:GO:0016021	C:integral component of membrane			no IPS match
TRINITY_DN100597_c0_g1_i1	---NA---	221	0	0	0	0	0	0	0	0	no IPS match	no IPS match	no IPS match					TRINITY_DN43267_c0_g2_i1	226	5	L0B2Q4_THEEQUncharacterized protein OS=Theileria equi strain WA OX=1537102 GN=BEWA_009130 PE=4 SV=1	8.34349e-14	58.29	1	C:GO:0016021	C:integral component of membrane			no IPS match
TRINITY_DN100598_c0_g1_i1	A0A131Z3M4_RHIAPReprolysin OS=Rhipicephalus appendiculatus OX=34631 PE=4 SV=1	222	5	7.52236e-40	91.35	2	P:GO:0006508; F:GO:0004222	P:proteolysis; F:metalloendopeptidase activity	EC:3.4.99; EC:3.4.24.70; EC:3.4.24.71; EC:3.4.24; EC:3.4.24.61; EC:3.4.24.72; EC:3.4.24.23; EC:3.4.24.56; EC:3.4.24.24; EC:3.4.24.35; EC:3.4.24.57; EC:3.4.24.14; EC:3.4.24.69; EC:3.4.24.37; EC:3.4.24.59; EC:3.4.24.64; EC:3.4.24.21; EC:3.4.24.11; EC:3.4.24.22; EC:3.4.24.55; EC:3.4.24.17; EC:3.4.24.18; EC:3.4.24.19	Acting on peptide bonds (peptidases); Oligopeptidase A; Endothelin-converting enzyme 1; Acting on peptide bonds (peptidases); Nardilysin; Fibrolase; Matrilysin; Insulysin; Gelatinase A; Gelatinase B; O-sialoglycoprotein endopeptidase; Procollagen N-endopeptidase; Bontoxilysin; Saccharolysin; Mitochondrial intermediate peptidase; Mitochondrial processing peptidase; Astacin; Neprilysin; Stromelysin…	no IPS match	no IPS match	no IPS match					TRINITY_DN291_c0_g1_i4	482	5	L0AW49_THEEQANK_REP_REGION domain-containing protein OS=Theileria equi strain WA OX=1537102 GN=BEWA_026240 PE=4 SV=1	2.75522e-15	54.75	1	C:GO:0016021	C:integral component of membrane			no IPS match
TRINITY_DN1006_c0_g1_i1	A0A224YZ90_9ACARGastrula zinc finger protein XlCGF57.1-like (Fragment) OS=Rhipicephalus zambeziensis OX=60191 PE=4 SV=1	1962	5	1.3176e-121	79.51	1	F:GO:0003676	F:nucleic acid binding	0	0	G3DSA:3.30.160.60 (GENE3D); IPR013087 (PFAM); G3DSA:3.30.160.60 (GENE3D); mobidb-lite (MOBIDB_LITE); PTHR24392:SF44 (PANTHER); PTHR24392 (PANTHER); IPR013087 (PROSITE_PATTERNS); IPR013087 (PROSITE_PATTERNS); IPR013087 (PROSITE_PROFILES); IPR013087 (PROSITE_PROFILES); IPR013087 (PROSITE_PROFILES); IPR013087 (PROSITE_PROFILES); IPR036236 (SUPERFAMILY); IPR036236 (SUPERFAMILY); IPR036236 (SUPERFAMIL…	F:GO:0003676	F:nucleic acid binding					TRINITY_DN16480_c0_g1_i7	667	5	L0B2Q4_THEEQUncharacterized protein OS=Theileria equi strain WA OX=1537102 GN=BEWA_009130 PE=4 SV=1	3.3333e-30	52.66	1	C:GO:0016021	C:integral component of membrane			mobidb-lite (MOBIDB_LITE)
TRINITY_DN1006_c0_g1_i10	A0A224YZ90_9ACARGastrula zinc finger protein XlCGF57.1-like (Fragment) OS=Rhipicephalus zambeziensis OX=60191 PE=4 SV=1	1993	5	2.44509e-123	75.39	1	F:GO:0003676	F:nucleic acid binding	0	0	Coil (COILS); Coil (COILS); G3DSA:3.30.160.60 (GENE3D); IPR013087 (PFAM); G3DSA:3.30.160.60 (GENE3D); G3DSA:3.30.160.60 (GENE3D); G3DSA:3.30.160.60 (GENE3D); mobidb-lite (MOBIDB_LITE); PTHR24409 (PANTHER); PTHR24409:SF362 (PANTHER); IPR013087 (PROSITE_PATTERNS); IPR013087 (PROSITE_PATTERNS); IPR013087 (PROSITE_PROFILES); IPR013087 (PROSITE_PROFILES); IPR013087 (PROSITE_PROFILES); IPR013087 (PROSI…	F:GO:0003676	F:nucleic acid binding					TRINITY_DN16480_c0_g1_i1	271	5	L0B2Q4_THEEQUncharacterized protein OS=Theileria equi strain WA OX=1537102 GN=BEWA_009130 PE=4 SV=1	2.14092e-11	55.63	1	C:GO:0016021	C:integral component of membrane			no IPS match
TRINITY_DN1006_c0_g1_i11	A0A224ZC90_9ACARZinc finger protein 271-like (Fragment) OS=Rhipicephalus zambeziensis OX=60191 PE=4 SV=1	4441	5	8.50557e-113	84.26	1	F:GO:0003676	F:nucleic acid binding	0	0	Coil (COILS); G3DSA:3.30.160.60 (GENE3D); G3DSA:3.30.160.60 (GENE3D); IPR013087 (PFAM); G3DSA:3.30.160.60 (GENE3D); G3DSA:3.30.160.60 (GENE3D); mobidb-lite (MOBIDB_LITE); mobidb-lite (MOBIDB_LITE); PTHR24404:SF61 (PANTHER); PTHR24404:SF61 (PANTHER); PTHR24404 (PANTHER); IPR013087 (PROSITE_PATTERNS); IPR013087 (PROSITE_PATTERNS); IPR013087 (PROSITE_PROFILES); IPR013087 (PROSITE_PROFILES); IPR01308…	F:GO:0003676	F:nucleic acid binding					TRINITY_DN45780_c0_g1_i1	294	5	L0AW49_THEEQANK_REP_REGION domain-containing protein OS=Theileria equi strain WA OX=1537102 GN=BEWA_026240 PE=4 SV=1	3.52349e-13	55.43	1	C:GO:0016021	C:integral component of membrane			no IPS match
TRINITY_DN1006_c0_g1_i12	A0A224YZ90_9ACARGastrula zinc finger protein XlCGF57.1-like (Fragment) OS=Rhipicephalus zambeziensis OX=60191 PE=4 SV=1	2142	5	3.13835e-120	75.09	1	F:GO:0003676	F:nucleic acid binding	0	0	Coil (COILS); Coil (COILS); G3DSA:3.30.160.60 (GENE3D); IPR013087 (PFAM); G3DSA:3.30.160.60 (GENE3D); PTHR24409 (PANTHER); PTHR24409:SF362 (PANTHER); IPR013087 (PROSITE_PATTERNS); IPR013087 (PROSITE_PATTERNS); IPR013087 (PROSITE_PROFILES); IPR013087 (PROSITE_PROFILES); IPR013087 (PROSITE_PROFILES); IPR013087 (PROSITE_PROFILES); IPR036236 (SUPERFAMILY); IPR036236 (SUPERFAMILY); IPR036236 (SUPERFAM…	F:GO:0003676	F:nucleic acid binding					TRINITY_DN21563_c1_g2_i1	745	5	L0AW49_THEEQANK_REP_REGION domain-containing protein OS=Theileria equi strain WA OX=1537102 GN=BEWA_026240 PE=4 SV=1	8.93295e-12	52.36	1	C:GO:0016021	C:integral component of membrane			mobidb-lite (MOBIDB_LITE); mobidb-lite (MOBIDB_LITE)
TRINITY_DN1006_c0_g1_i14	A0A224YZ90_9ACARGastrula zinc finger protein XlCGF57.1-like (Fragment) OS=Rhipicephalus zambeziensis OX=60191 PE=4 SV=1	2250	5	4.59094e-120	75.09	1	F:GO:0003676	F:nucleic acid binding	0	0	Coil (COILS); Coil (COILS); IPR013087 (PFAM); G3DSA:3.30.160.60 (GENE3D); G3DSA:3.30.160.60 (GENE3D); mobidb-lite (MOBIDB_LITE); PTHR24409:SF362 (PANTHER); PTHR24409 (PANTHER); IPR013087 (PROSITE_PATTERNS); IPR013087 (PROSITE_PATTERNS); IPR013087 (PROSITE_PROFILES); IPR013087 (PROSITE_PROFILES); IPR013087 (PROSITE_PROFILES); IPR013087 (PROSITE_PROFILES); IPR036236 (SUPERFAMILY); IPR036236 (SUPERF…	F:GO:0003676	F:nucleic acid binding					TRINITY_DN194304_c0_g1_i1	514	5	L0AW49_THEEQANK_REP_REGION domain-containing protein OS=Theileria equi strain WA OX=1537102 GN=BEWA_026240 PE=4 SV=1	5.94935e-27	52.5	1	C:GO:0016021	C:integral component of membrane			no IPS match
TRINITY_DN1006_c0_g1_i2	A0A224YZ90_9ACARGastrula zinc finger protein XlCGF57.1-like (Fragment) OS=Rhipicephalus zambeziensis OX=60191 PE=4 SV=1	1350	5	9.03823e-113	75.24	1	F:GO:0003676	F:nucleic acid binding	0	0	Coil (COILS); Coil (COILS); G3DSA:3.30.160.60 (GENE3D); G3DSA:3.30.160.60 (GENE3D); G3DSA:3.30.160.60 (GENE3D); mobidb-lite (MOBIDB_LITE); PTHR24409:SF362 (PANTHER); PTHR24409 (PANTHER); IPR013087 (PROSITE_PATTERNS); IPR013087 (PROSITE_PROFILES); IPR013087 (PROSITE_PROFILES); IPR013087 (PROSITE_PROFILES); IPR013087 (PROSITE_PROFILES); IPR036236 (SUPERFAMILY); IPR036236 (SUPERFAMILY)	F:GO:0003676	F:nucleic acid binding					TRINITY_DN13751_c0_g3_i6	497	2	L0B2Q4_THEEQUncharacterized protein OS=Theileria equi strain WA OX=1537102 GN=BEWA_009130 PE=4 SV=1	5.88465e-10	61.12	1	C:GO:0016021	C:integral component of membrane			no IPS match
TRINITY_DN1006_c0_g1_i3	A0A224YZ90_9ACARGastrula zinc finger protein XlCGF57.1-like (Fragment) OS=Rhipicephalus zambeziensis OX=60191 PE=4 SV=1	2337	5	3.35357e-126	84.17	1	F:GO:0003676	F:nucleic acid binding	0	0	IPR013087 (PFAM); G3DSA:3.30.160.60 (GENE3D); G3DSA:3.30.160.60 (GENE3D); G3DSA:3.30.160.60 (GENE3D); mobidb-lite (MOBIDB_LITE); mobidb-lite (MOBIDB_LITE); PTHR23226 (PANTHER); PTHR23226:SF176 (PANTHER); IPR013087 (PROSITE_PATTERNS); IPR013087 (PROSITE_PATTERNS); IPR013087 (PROSITE_PROFILES); IPR013087 (PROSITE_PROFILES); IPR013087 (PROSITE_PROFILES); IPR013087 (PROSITE_PROFILES); IPR013087 (PROS…	F:GO:0003676	F:nucleic acid binding					TRINITY_DN13751_c0_g3_i4	699	5	L0B2Q4_THEEQUncharacterized protein OS=Theileria equi strain WA OX=1537102 GN=BEWA_009130 PE=4 SV=1	1.14053e-28	53.4	1	C:GO:0016021	C:integral component of membrane			no IPS match
TRINITY_DN1006_c0_g1_i4	A0A224YZ90_9ACARGastrula zinc finger protein XlCGF57.1-like (Fragment) OS=Rhipicephalus zambeziensis OX=60191 PE=4 SV=1	1173	5	4.71507e-114	79.97	1	F:GO:0003676	F:nucleic acid binding	0	0	G3DSA:3.30.160.60 (GENE3D); G3DSA:3.30.160.60 (GENE3D); IPR013087 (PFAM); G3DSA:3.30.160.60 (GENE3D); mobidb-lite (MOBIDB_LITE); PTHR24381 (PANTHER); PTHR24381:SF305 (PANTHER); IPR013087 (PROSITE_PATTERNS); IPR013087 (PROSITE_PROFILES); IPR013087 (PROSITE_PROFILES); IPR013087 (PROSITE_PROFILES); IPR013087 (PROSITE_PROFILES); IPR036236 (SUPERFAMILY); IPR036236 (SUPERFAMILY)	F:GO:0003676	F:nucleic acid binding					TRINITY_DN13751_c0_g3_i1	800	5	L0B2Q4_THEEQUncharacterized protein OS=Theileria equi strain WA OX=1537102 GN=BEWA_009130 PE=4 SV=1	2.86201e-28	53.4	1	C:GO:0016021	C:integral component of membrane			no IPS match
TRINITY_DN1006_c0_g1_i5	A0A224YZ90_9ACARGastrula zinc finger protein XlCGF57.1-like (Fragment) OS=Rhipicephalus zambeziensis OX=60191 PE=4 SV=1	2195	5	2.43104e-126	84.17	1	F:GO:0003676	F:nucleic acid binding	0	0	IPR013087 (PFAM); G3DSA:3.30.160.60 (GENE3D); G3DSA:3.30.160.60 (GENE3D); mobidb-lite (MOBIDB_LITE); mobidb-lite (MOBIDB_LITE); PTHR24381 (PANTHER); PTHR24381:SF305 (PANTHER); IPR013087 (PROSITE_PATTERNS); IPR013087 (PROSITE_PATTERNS); IPR013087 (PROSITE_PROFILES); IPR013087 (PROSITE_PROFILES); IPR013087 (PROSITE_PROFILES); IPR013087 (PROSITE_PROFILES); IPR013087 (PROSITE_PROFILES); IPR036236 (SU…	F:GO:0003676	F:nucleic acid binding					TRINITY_DN58158_c0_g1_i2	303	5	L0AW49_THEEQANK_REP_REGION domain-containing protein OS=Theileria equi strain WA OX=1537102 GN=BEWA_026240 PE=4 SV=1	4.39494e-11	51.6	1	C:GO:0016021	C:integral component of membrane			no IPS match
TRINITY_DN1006_c0_g1_i6	A0A224YZ90_9ACARGastrula zinc finger protein XlCGF57.1-like (Fragment) OS=Rhipicephalus zambeziensis OX=60191 PE=4 SV=1	1816	5	1.28872e-124	79.84	1	F:GO:0003676	F:nucleic acid binding	0	0	G3DSA:3.30.160.60 (GENE3D); G3DSA:3.30.160.60 (GENE3D); IPR013087 (PFAM); G3DSA:3.30.160.60 (GENE3D); G3DSA:3.30.160.60 (GENE3D); mobidb-lite (MOBIDB_LITE); PTHR24381 (PANTHER); PTHR24381:SF305 (PANTHER); IPR013087 (PROSITE_PATTERNS); IPR013087 (PROSITE_PATTERNS); IPR013087 (PROSITE_PROFILES); IPR013087 (PROSITE_PROFILES); IPR013087 (PROSITE_PROFILES); IPR013087 (PROSITE_PROFILES); IPR013087 (PRO…	F:GO:0003676	F:nucleic acid binding					TRINITY_DN24134_c0_g1_i1	622	5	L0AW49_THEEQANK_REP_REGION domain-containing protein OS=Theileria equi strain WA OX=1537102 GN=BEWA_026240 PE=4 SV=1	1.9235e-32	51.38	1	C:GO:0016021	C:integral component of membrane			no IPS match
TRINITY_DN1006_c0_g1_i7	A0A224YZ90_9ACARGastrula zinc finger protein XlCGF57.1-like (Fragment) OS=Rhipicephalus zambeziensis OX=60191 PE=4 SV=1	2073	5	3.36488e-121	79.51	1	F:GO:0003676	F:nucleic acid binding	0	0	IPR013087 (PFAM); G3DSA:3.30.160.60 (GENE3D); G3DSA:3.30.160.60 (GENE3D); mobidb-lite (MOBIDB_LITE); PTHR24381 (PANTHER); PTHR24381:SF305 (PANTHER); IPR013087 (PROSITE_PATTERNS); IPR013087 (PROSITE_PATTERNS); IPR013087 (PROSITE_PROFILES); IPR013087 (PROSITE_PROFILES); IPR013087 (PROSITE_PROFILES); IPR013087 (PROSITE_PROFILES); IPR036236 (SUPERFAMILY); IPR036236 (SUPERFAMILY); IPR036236 (SUPERFAMI…	F:GO:0003676	F:nucleic acid binding					TRINITY_DN22914_c3_g1_i1	584	5	L0AW49_THEEQANK_REP_REGION domain-containing protein OS=Theileria equi strain WA OX=1537102 GN=BEWA_026240 PE=4 SV=1	4.3369e-29	52.62	1	C:GO:0016021	C:integral component of membrane			no IPS match
TRINITY_DN1006_c0_g1_i9	A0A224YZ90_9ACARGastrula zinc finger protein XlCGF57.1-like (Fragment) OS=Rhipicephalus zambeziensis OX=60191 PE=4 SV=1	2164	5	1.83948e-126	84.17	1	F:GO:0003676	F:nucleic acid binding	0	0	IPR013087 (PFAM); G3DSA:3.30.160.60 (GENE3D); G3DSA:3.30.160.60 (GENE3D); mobidb-lite (MOBIDB_LITE); mobidb-lite (MOBIDB_LITE); PTHR24381 (PANTHER); PTHR24381:SF305 (PANTHER); IPR013087 (PROSITE_PATTERNS); IPR013087 (PROSITE_PATTERNS); IPR013087 (PROSITE_PROFILES); IPR013087 (PROSITE_PROFILES); IPR013087 (PROSITE_PROFILES); IPR013087 (PROSITE_PROFILES); IPR013087 (PROSITE_PROFILES); IPR036236 (SU…	F:GO:0003676	F:nucleic acid binding					TRINITY_DN22914_c6_g1_i1	212	5	L0AW49_THEEQANK_REP_REGION domain-containing protein OS=Theileria equi strain WA OX=1537102 GN=BEWA_026240 PE=4 SV=1	1.72245e-08	53.92	1	C:GO:0016021	C:integral component of membrane			mobidb-lite (MOBIDB_LITE); mobidb-lite (MOBIDB_LITE)
TRINITY_DN1006_c1_g1_i1	---NA---	429	0	0	0	0	0	0	0	0	no IPS match	no IPS match	no IPS match					TRINITY_DN17503_c0_g1_i2	412	5	L0B2Q4_THEEQUncharacterized protein OS=Theileria equi strain WA OX=1537102 GN=BEWA_009130 PE=4 SV=1	2.52678e-14	54.19	1	C:GO:0016021	C:integral component of membrane			mobidb-lite (MOBIDB_LITE)
TRINITY_DN1006_c2_g1_i1	A0A131YY53_RHIAPKRAB domain-containing zinc finger protein OS=Rhipicephalus appendiculatus OX=34631 PE=4 SV=1	848	5	2.65961e-57	84.78	1	F:GO:0003676	F:nucleic acid binding	0	0	no IPS match	no IPS match	no IPS match					TRINITY_DN17503_c0_g1_i3	206	1	L0B2Q4_THEEQUncharacterized protein OS=Theileria equi strain WA OX=1537102 GN=BEWA_009130 PE=4 SV=1	3.71534e-05	58.06	1	C:GO:0016021	C:integral component of membrane			no IPS match
TRINITY_DN10060_c0_g1_i1	---NA---	218	0	0	0	0	0	0	0	0	no IPS match	no IPS match	no IPS match					TRINITY_DN74064_c0_g1_i1	381	1	L0B2Q4_THEEQUncharacterized protein OS=Theileria equi strain WA OX=1537102 GN=BEWA_009130 PE=4 SV=1	2.88442e-12	58.33	1	C:GO:0016021	C:integral component of membrane			mobidb-lite (MOBIDB_LITE)
TRINITY_DN100601_c0_g1_i1	L7LWN2_9ACARPutative tick transposon OS=Rhipicephalus pulchellus OX=72859 PE=2 SV=1	195	5	1.47719e-10	65.2	0	0	0	0	0	no IPS match	no IPS match	no IPS match					TRINITY_DN52678_c0_g1_i1	249	2	L0AW49_THEEQANK_REP_REGION domain-containing protein OS=Theileria equi strain WA OX=1537102 GN=BEWA_026240 PE=4 SV=1	1.96746e-12	59.8	1	C:GO:0016021	C:integral component of membrane			no IPS match
TRINITY_DN100603_c0_g1_i1	---NA---	276	0	0	0	0	0	0	0	0	no IPS match	no IPS match	no IPS match					TRINITY_DN69018_c0_g1_i1	475	5	L0AW49_THEEQANK_REP_REGION domain-containing protein OS=Theileria equi strain WA OX=1537102 GN=BEWA_026240 PE=4 SV=1	2.12628e-26	52.46	1	C:GO:0016021	C:integral component of membrane			no IPS match
TRINITY_DN100604_c0_g1_i1	---NA---	164	0	0	0	0	0	0	0	0	no IPS match	no IPS match	no IPS match					TRINITY_DN18703_c0_g2_i1	748	5	L0B2U8_THEEQUncharacterized protein OS=Theileria equi strain WA OX=1537102 GN=BEWA_008290 PE=4 SV=1	9.75606e-27	53.33	1	C:GO:0016021	C:integral component of membrane			mobidb-lite (MOBIDB_LITE)
TRINITY_DN100605_c0_g1_i1	---NA---	211	0	0	0	0	0	0	0	0	no IPS match	no IPS match	no IPS match					TRINITY_DN201985_c0_g1_i1	346	5	A0A3B0MK94_THEANTpr-related protein family member, putative OS=Theileria annulata OX=5874 GN=TAT_000065700 PE=4 SV=1	1.45616e-48	77.78	2	C:GO:0016021	C:integral component of membrane			no IPS match
TRINITY_DN100606_c0_g1_i1	L7MCZ9_9ACARPutative monocarboxylate transporter (Fragment) OS=Rhipicephalus pulchellus OX=72859 PE=2 SV=1	480	1	2.67404e-15	57.66	2	P:GO:0055085; C:GO:0005887	P:transmembrane transport; C:integral component of plasma membrane	0	0	G3DSA:1.20.1250.20 (GENE3D); cd17352 (CDD); IPR036259 (SUPERFAMILY)	no GO terms	no GO terms					TRINITY_DN43946_c0_g1_i1	944	5	Q4UAM7_THEANTpr-related protein family member, putative OS=Theileria annulata OX=5874 GN=TA07025 PE=4 SV=1	6.95398e-100	65.46	1	C:GO:0016021	C:integral component of membrane			no IPS match
TRINITY_DN100608_c0_g1_i1	---NA---	181	0	0	0	0	0	0	0	0	no IPS match	no IPS match	no IPS match					TRINITY_DN43946_c0_g1_i2	1080	5	Q4UAM7_THEANTpr-related protein family member, putative OS=Theileria annulata OX=5874 GN=TA07025 PE=4 SV=1	6.19517e-107	64.52	1	C:GO:0016021	C:integral component of membrane			no IPS match
TRINITY_DN100609_c0_g1_i1	---NA---	269	0	0	0	0	0	0	0	0	no IPS match	no IPS match	no IPS match					TRINITY_DN147184_c0_g1_i1	224	1	L0B2Z1_THEEQPH domain-containing protein OS=Theileria equi strain WA OX=1537102 GN=BEWA_008810 PE=4 SV=1	2.41793e-38	93.24	1	C:GO:0016021	C:integral component of membrane			no IPS match
TRINITY_DN10061_c0_g1_i1	---NA---	423	0	0	0	0	0	0	0	0	no IPS match	no IPS match	no IPS match					TRINITY_DN224291_c0_g1_i1	1345	1	L0B2Z1_THEEQPH domain-containing protein OS=Theileria equi strain WA OX=1537102 GN=BEWA_008810 PE=4 SV=1	0	90.48	1	C:GO:0016021	C:integral component of membrane			IPR001849 (PROSITE_PROFILES)
TRINITY_DN10061_c1_g1_i1	---NA---	196	0	0	0	0	0	0	0	0	no IPS match	no IPS match	no IPS match					TRINITY_DN227467_c0_g1_i1	3382	1	L0B2Z1_THEEQPH domain-containing protein OS=Theileria equi strain WA OX=1537102 GN=BEWA_008810 PE=4 SV=1	0	83.19	1	C:GO:0016021	C:integral component of membrane			Coil (COILS); mobidb-lite (MOBIDB_LITE); mobidb-lite (MOBIDB_LITE)
TRINITY_DN100612_c0_g1_i1	---NA---	235	0	0	0	0	0	0	0	0	no IPS match	no IPS match	no IPS match					TRINITY_DN2425_c0_g1_i23	3833	5	L0AUV1_THEEQRAP domain-containing protein OS=Theileria equi strain WA OX=1537102 GN=BEWA_018580 PE=4 SV=1	0	69.94	1	C:GO:0016021	C:integral component of membrane			no IPS match
TRINITY_DN100614_c0_g1_i1	---NA---	231	0	0	0	0	0	0	0	0	no IPS match	no IPS match	no IPS match					TRINITY_DN35821_c0_g1_i4	1829	5	L0B313_THEEQUncharacterized protein OS=Theileria equi strain WA OX=1537102 GN=BEWA_009060 PE=4 SV=1	6.23289e-141	63.74	1	C:GO:0016021	C:integral component of membrane			no IPS match
TRINITY_DN100615_c0_g1_i1	---NA---	185	0	0	0	0	0	0	0	0	no IPS match	no IPS match	no IPS match					TRINITY_DN35821_c0_g1_i6	1844	5	L0B313_THEEQUncharacterized protein OS=Theileria equi strain WA OX=1537102 GN=BEWA_009060 PE=4 SV=1	7.3016e-141	60.54	1	C:GO:0016021	C:integral component of membrane			no IPS match
TRINITY_DN10062_c0_g1_i1	---NA---	192	0	0	0	0	0	0	0	0	no IPS match	no IPS match	no IPS match					TRINITY_DN149602_c0_g1_i1	270	5	L0B332_THEEQUncharacterized protein OS=Theileria equi strain WA OX=1537102 GN=BEWA_009270 PE=4 SV=1	2.46728e-58	65.68	1	C:GO:0016021	C:integral component of membrane			no IPS match
TRINITY_DN100621_c0_g1_i1	---NA---	285	0	0	0	0	0	0	0	0	no IPS match	no IPS match	no IPS match					TRINITY_DN76678_c0_g1_i1	212	5	L0B3E7_THEEQUncharacterized protein OS=Theileria equi strain WA OX=1537102 GN=BEWA_011690 PE=4 SV=1	4.18032e-11	91.57	1	C:GO:0016021	C:integral component of membrane			no IPS match
TRINITY_DN100628_c0_g1_i1	L7MA03_9ACARPutative tick transposon (Fragment) OS=Rhipicephalus pulchellus OX=72859 PE=2 SV=1	206	5	1.02656e-18	80.71	3	P:GO:0090502; F:GO:0003676; F:GO:0004523	P:RNA phosphodiester bond hydrolysis, endonucleolytic; F:nucleic acid binding; F:RNA-DNA hybrid ribonuclease activity	EC:3.1.30; EC:3.1.26; EC:3.1.26.4	Acting on ester bonds; Acting on ester bonds; Ribonuclease H	no IPS match	no IPS match	no IPS match					TRINITY_DN31802_c0_g1_i1	1468	1	Q4N3J5_THEPATPT domain-containing protein OS=Theileria parva OX=5875 GN=TP04_0803 PE=4 SV=1	0	88.15	1	C:GO:0016021	C:integral component of membrane			PTHR13146 (PANTHER); PTHR13146:SF1 (PANTHER)
TRINITY_DN10063_c0_g1_i1	---NA---	338	0	0	0	0	0	0	0	0	no IPS match	no IPS match	no IPS match					TRINITY_DN31802_c0_g1_i2	1504	1	Q4N3J5_THEPATPT domain-containing protein OS=Theileria parva OX=5875 GN=TP04_0803 PE=4 SV=1	0	85.59	1	C:GO:0016021	C:integral component of membrane			PTHR13146:SF1 (PANTHER); PTHR13146 (PANTHER)
TRINITY_DN100632_c0_g1_i1	---NA---	234	0	0	0	0	0	0	0	0	mobidb-lite (MOBIDB_LITE)	no GO terms	no GO terms					TRINITY_DN134417_c0_g1_i1	178	1	L0B3P2_THEEQUncharacterized protein OS=Theileria equi strain WA OX=1537102 GN=BEWA_011420 PE=4 SV=1	5.9242e-35	100	1	C:GO:0016021	C:integral component of membrane			no IPS match
TRINITY_DN100634_c0_g1_i1	---NA---	166	0	0	0	0	0	0	0	0	no IPS match	no IPS match	no IPS match					TRINITY_DN43155_c0_g1_i1	2670	2	L0B3P2_THEEQUncharacterized protein OS=Theileria equi strain WA OX=1537102 GN=BEWA_011420 PE=4 SV=1	0	86.21	1	C:GO:0016021	C:integral component of membrane			no IPS match
TRINITY_DN100636_c0_g1_i1	---NA---	199	0	0	0	0	0	0	0	0	mobidb-lite (MOBIDB_LITE); mobidb-lite (MOBIDB_LITE)	no GO terms	no GO terms					TRINITY_DN43155_c0_g1_i2	2705	2	L0B3P2_THEEQUncharacterized protein OS=Theileria equi strain WA OX=1537102 GN=BEWA_011420 PE=4 SV=1	0	85.31	1	C:GO:0016021	C:integral component of membrane			no IPS match
TRINITY_DN10064_c0_g1_i1	A0A131YSU8_RHIAPUncharacterized protein OS=Rhipicephalus appendiculatus OX=34631 PE=4 SV=1	287	1	1.90203e-09	70.59	0	0	0	0	0	mobidb-lite (MOBIDB_LITE); mobidb-lite (MOBIDB_LITE)	no GO terms	no GO terms					TRINITY_DN230526_c0_g1_i1	289	1	L1L9A7_THEEQUncharacterized protein OS=Theileria equi strain WA OX=1537102 GN=BEWA_016750 PE=4 SV=1	7.02265e-06	53.41	1	C:GO:0016021	C:integral component of membrane			no IPS match
TRINITY_DN10064_c0_g1_i2	---NA---	321	0	0	0	0	0	0	0	0	mobidb-lite (MOBIDB_LITE); mobidb-lite (MOBIDB_LITE)	no GO terms	no GO terms					TRINITY_DN146735_c0_g1_i1	352	5	L1L9D9_THEEQSignal peptide containing protein OS=Theileria equi strain WA OX=1537102 GN=BEWA_017060 PE=4 SV=1	1.53368e-28	65.02	1	C:GO:0016021	C:integral component of membrane			no IPS match
TRINITY_DN100645_c0_g1_i1	---NA---	277	0	0	0	0	0	0	0	0	Coil (COILS)	no GO terms	no GO terms					TRINITY_DN24707_c0_g1_i2	561	5	L1L9D9_THEEQSignal peptide containing protein OS=Theileria equi strain WA OX=1537102 GN=BEWA_017060 PE=4 SV=1	2.17321e-23	59.93	1	C:GO:0016021	C:integral component of membrane			no IPS match
TRINITY_DN10065_c0_g1_i3	A0A224YAB7_9ACARUncharacterized protein OS=Rhipicephalus zambeziensis OX=60191 PE=4 SV=1	1247	1	2.07373e-48	82.05	0	0	0	0	0	no IPS match	no IPS match	no IPS match					TRINITY_DN59849_c0_g1_i1	984	1	L1L9G1_THEEQUncharacterized protein OS=Theileria equi strain WA OX=1537102 GN=BEWA_017310 PE=4 SV=1	5.39073e-108	86.73	1	C:GO:0016021	C:integral component of membrane			no IPS match
TRINITY_DN10065_c0_g1_i5	A0A131YVB3_RHIAPWD repeat-containing protein 68 OS=Rhipicephalus appendiculatus OX=34631 PE=4 SV=1	4840	5	0	74.36	1	F:GO:0005515	F:protein binding	0	0	IPR015943 (G3DSA:2.130.10.GENE3D); PTHR19919 (PANTHER); IPR019775 (PROSITE_PATTERNS); IPR017986 (PROSITE_PROFILES); IPR001680 (PROSITE_PROFILES); IPR036322 (SUPERFAMILY)	F:GO:0005515	F:protein binding					TRINITY_DN31657_c0_g1_i5	253	5	L1L9P3_THEEQUncharacterized protein OS=Theileria equi strain WA OX=1537102 GN=BEWA_046110 PE=4 SV=1	2.18632e-17	56.84	1	C:GO:0016021	C:integral component of membrane			no IPS match
TRINITY_DN10065_c0_g1_i6	A0A131YVB3_RHIAPWD repeat-containing protein 68 OS=Rhipicephalus appendiculatus OX=34631 PE=4 SV=1	4838	5	0	74.36	1	F:GO:0005515	F:protein binding	0	0	IPR015943 (G3DSA:2.130.10.GENE3D); PTHR19919 (PANTHER); IPR019775 (PROSITE_PATTERNS); IPR017986 (PROSITE_PROFILES); IPR001680 (PROSITE_PROFILES); IPR036322 (SUPERFAMILY)	F:GO:0005515	F:protein binding					TRINITY_DN115628_c0_g1_i1	191	4	L1L9P4_THEEQUncharacterized protein OS=Theileria equi strain WA OX=1537102 GN=BEWA_046850 PE=4 SV=1	1.0132e-06	51.38	1	C:GO:0016021	C:integral component of membrane			no IPS match
TRINITY_DN100652_c0_g1_i1	---NA---	162	0	0	0	0	0	0	0	0	no IPS match	no IPS match	no IPS match					TRINITY_DN102694_c0_g1_i1	399	5	L1L9P9_THEEQMembrane protein, putative OS=Theileria equi strain WA OX=1537102 GN=BEWA_046160 PE=4 SV=1	4.49944e-44	59.94	1	C:GO:0016021	C:integral component of membrane			no IPS match
TRINITY_DN100653_c0_g1_i1	A0A131Z8U6_RHIAPUncharacterized protein (Fragment) OS=Rhipicephalus appendiculatus OX=34631 PE=4 SV=1	202	4	2.43297e-14	82.02	1	C:GO:0016021	C:integral component of membrane	0	0	mobidb-lite (MOBIDB_LITE)	no GO terms	no GO terms					TRINITY_DN203292_c0_g1_i1	353	5	L1L9P9_THEEQMembrane protein, putative OS=Theileria equi strain WA OX=1537102 GN=BEWA_046160 PE=4 SV=1	2.55256e-18	45.68	1	C:GO:0016021	C:integral component of membrane			no IPS match
TRINITY_DN100657_c0_g1_i1	---NA---	161	0	0	0	0	0	0	0	0	no IPS match	no IPS match	no IPS match					TRINITY_DN14478_c0_g3_i1	721	5	L1L9P9_THEEQMembrane protein, putative OS=Theileria equi strain WA OX=1537102 GN=BEWA_046160 PE=4 SV=1	1.34028e-16	59.45	1	C:GO:0016021	C:integral component of membrane			no IPS match
TRINITY_DN100658_c0_g1_i1	---NA---	225	0	0	0	0	0	0	0	0	no IPS match	no IPS match	no IPS match					TRINITY_DN31385_c0_g2_i4	3162	5	L1L9R3_THEEQEma family member protein OS=Theileria equi strain WA OX=1537102 GN=BEWA_016670 PE=4 SV=1	1.97753e-88	75.07	1	C:GO:0016021	C:integral component of membrane			no IPS match
TRINITY_DN10066_c0_g1_i1	A0A131YA98_RHIAPUncharacterized protein OS=Rhipicephalus appendiculatus OX=34631 PE=4 SV=1	360	1	4.03418e-09	60.32	0	0	0	0	0	no IPS match	no IPS match	no IPS match					TRINITY_DN135271_c0_g1_i1	2498	5	L1L9R6_THEEQUncharacterized protein OS=Theileria equi strain WA OX=1537102 GN=BEWA_046310 PE=4 SV=1	1.91005e-97	50.05	1	C:GO:0016021	C:integral component of membrane			Coil (COILS); Coil (COILS); mobidb-lite (MOBIDB_LITE)
TRINITY_DN100662_c0_g1_i1	---NA---	169	0	0	0	0	0	0	0	0	no IPS match	no IPS match	no IPS match					TRINITY_DN55505_c0_g1_i1	912	5	L1L9R6_THEEQUncharacterized protein OS=Theileria equi strain WA OX=1537102 GN=BEWA_046310 PE=4 SV=1	7.16367e-51	52.27	1	C:GO:0016021	C:integral component of membrane			no IPS match
TRINITY_DN100663_c0_g1_i1	---NA---	236	0	0	0	0	0	0	0	0	no IPS match	no IPS match	no IPS match					TRINITY_DN55505_c0_g1_i2	813	5	L1L9R6_THEEQUncharacterized protein OS=Theileria equi strain WA OX=1537102 GN=BEWA_046310 PE=4 SV=1	7.2146e-45	53.03	1	C:GO:0016021	C:integral component of membrane			no IPS match
TRINITY_DN100664_c0_g1_i1	---NA---	208	0	0	0	0	0	0	0	0	no IPS match	no IPS match	no IPS match					TRINITY_DN22914_c0_g2_i2	915	5	L1L9R6_THEEQUncharacterized protein OS=Theileria equi strain WA OX=1537102 GN=BEWA_046310 PE=4 SV=1	4.7598e-33	52.15	1	C:GO:0016021	C:integral component of membrane			mobidb-lite (MOBIDB_LITE)
TRINITY_DN100667_c0_g1_i1	---NA---	286	0	0	0	0	0	0	0	0	no IPS match	no IPS match	no IPS match					TRINITY_DN120382_c0_g1_i1	459	5	L1L9T1_THEEQSignal peptide containing protein OS=Theileria equi strain WA OX=1537102 GN=BEWA_016820 PE=4 SV=1	4.38237e-35	59.25	1	C:GO:0016021	C:integral component of membrane			no IPS match
TRINITY_DN10067_c0_g1_i11	A0A224YV12_9ACARNuclease harbi1-like protein OS=Rhipicephalus zambeziensis OX=60191 PE=4 SV=1	1531	5	9.67831e-27	57.02	0	0	0	0	0	IPR027806 (PFAM); PTHR22930:SF127 (PANTHER); PTHR22930 (PANTHER)	no GO terms	no GO terms					TRINITY_DN93785_c0_g1_i1	186	5	L1L9T1_THEEQSignal peptide containing protein OS=Theileria equi strain WA OX=1537102 GN=BEWA_016820 PE=4 SV=1	3.45775e-17	66.97	1	C:GO:0016021	C:integral component of membrane			no IPS match
TRINITY_DN10067_c0_g1_i12	---NA---	404	0	0	0	0	0	0	0	0	Coil (COILS); mobidb-lite (MOBIDB_LITE); mobidb-lite (MOBIDB_LITE)	no GO terms	no GO terms					TRINITY_DN14770_c2_g1_i1	693	5	L1L9T1_THEEQSignal peptide containing protein OS=Theileria equi strain WA OX=1537102 GN=BEWA_016820 PE=4 SV=1	1.74578e-56	62.39	1	C:GO:0016021	C:integral component of membrane			no IPS match
TRINITY_DN10067_c0_g1_i14	A0A131Z088_RHIAPHarbinger OS=Rhipicephalus appendiculatus OX=34631 PE=4 SV=1	3296	5	1.61273e-69	57.27	0	0	0	0	0	IPR027806 (PFAM); mobidb-lite (MOBIDB_LITE); mobidb-lite (MOBIDB_LITE); mobidb-lite (MOBIDB_LITE); PTHR22930:SF127 (PANTHER); PTHR22930 (PANTHER)	no GO terms	no GO terms					TRINITY_DN14770_c2_g4_i1	4574	5	L1L9T1_THEEQSignal peptide containing protein OS=Theileria equi strain WA OX=1537102 GN=BEWA_016820 PE=4 SV=1	2.52645e-68	58.99	1	C:GO:0016021	C:integral component of membrane			no IPS match
TRINITY_DN10067_c0_g1_i15	A0A131Z088_RHIAPHarbinger OS=Rhipicephalus appendiculatus OX=34631 PE=4 SV=1	1568	5	1.29185e-59	58.96	0	0	0	0	0	mobidb-lite (MOBIDB_LITE); mobidb-lite (MOBIDB_LITE); PTHR22930:SF127 (PANTHER); PTHR22930 (PANTHER)	no GO terms	no GO terms					TRINITY_DN14770_c2_g4_i3	4353	5	L1L9T1_THEEQSignal peptide containing protein OS=Theileria equi strain WA OX=1537102 GN=BEWA_016820 PE=4 SV=1	2.34776e-68	58.99	1	C:GO:0016021	C:integral component of membrane			no IPS match
TRINITY_DN10067_c0_g1_i16	A0A131Z088_RHIAPHarbinger OS=Rhipicephalus appendiculatus OX=34631 PE=4 SV=1	3296	5	3.77069e-70	57.5	0	0	0	0	0	IPR027806 (PFAM); mobidb-lite (MOBIDB_LITE); mobidb-lite (MOBIDB_LITE); mobidb-lite (MOBIDB_LITE); PTHR22930 (PANTHER); PTHR22930:SF127 (PANTHER)	no GO terms	no GO terms					TRINITY_DN14770_c2_g4_i2	4387	5	L1L9T1_THEEQSignal peptide containing protein OS=Theileria equi strain WA OX=1537102 GN=BEWA_016820 PE=4 SV=1	2.37602e-68	58.99	1	C:GO:0016021	C:integral component of membrane			no IPS match
TRINITY_DN10067_c0_g1_i17	A0A131Z088_RHIAPHarbinger OS=Rhipicephalus appendiculatus OX=34631 PE=4 SV=1	3100	5	1.40721e-65	54.65	0	0	0	0	0	IPR027806 (PFAM); mobidb-lite (MOBIDB_LITE); PTHR22930 (PANTHER); PTHR22930:SF127 (PANTHER)	no GO terms	no GO terms					TRINITY_DN168893_c0_g1_i1	379	5	L0AW49_THEEQANK_REP_REGION domain-containing protein OS=Theileria equi strain WA OX=1537102 GN=BEWA_026240 PE=4 SV=1	7.84905e-14	49.6	1	C:GO:0016021	C:integral component of membrane			no IPS match
TRINITY_DN10067_c0_g1_i18	A0A131Z088_RHIAPHarbinger OS=Rhipicephalus appendiculatus OX=34631 PE=4 SV=1	3117	5	1.46395e-65	54.65	0	0	0	0	0	IPR027806 (PFAM); mobidb-lite (MOBIDB_LITE); PTHR22930 (PANTHER); PTHR22930:SF127 (PANTHER)	no GO terms	no GO terms					TRINITY_DN22914_c0_g1_i1	425	5	L1L9U9_THEEQUncharacterized protein OS=Theileria equi strain WA OX=1537102 GN=BEWA_017030 PE=4 SV=1	1.39167e-09	53.08	1	C:GO:0016021	C:integral component of membrane			mobidb-lite (MOBIDB_LITE)
TRINITY_DN10067_c0_g1_i3	A0A131Z088_RHIAPHarbinger OS=Rhipicephalus appendiculatus OX=34631 PE=4 SV=1	3279	5	3.62651e-70	57.5	0	0	0	0	0	IPR027806 (PFAM); mobidb-lite (MOBIDB_LITE); mobidb-lite (MOBIDB_LITE); mobidb-lite (MOBIDB_LITE); PTHR22930 (PANTHER); PTHR22930:SF127 (PANTHER)	no GO terms	no GO terms					TRINITY_DN78513_c0_g1_i1	484	5	L1L9U9_THEEQUncharacterized protein OS=Theileria equi strain WA OX=1537102 GN=BEWA_017030 PE=4 SV=1	1.15294e-20	50.06	1	C:GO:0016021	C:integral component of membrane			no IPS match
TRINITY_DN10067_c0_g1_i4	A0A131Z088_RHIAPHarbinger OS=Rhipicephalus appendiculatus OX=34631 PE=4 SV=1	1155	5	1.27179e-70	54.65	0	0	0	0	0	IPR027806 (PFAM); mobidb-lite (MOBIDB_LITE); PTHR22930:SF127 (PANTHER); PTHR22930 (PANTHER)	no GO terms	no GO terms					TRINITY_DN18037_c0_g4_i1	862	1	L1L9V6_THEEQMembrane protein, putative OS=Theileria equi strain WA OX=1537102 GN=BEWA_046760 PE=4 SV=1	1.76753e-125	86.78	1	C:GO:0016021	C:integral component of membrane			IPR019164 (PFAM); IPR019164 (PANTHER)
TRINITY_DN10067_c0_g1_i5	A0A131Z088_RHIAPHarbinger OS=Rhipicephalus appendiculatus OX=34631 PE=4 SV=1	3100	5	1.40721e-65	54.65	0	0	0	0	0	IPR027806 (PFAM); mobidb-lite (MOBIDB_LITE); PTHR22930 (PANTHER); PTHR22930:SF127 (PANTHER)	no GO terms	no GO terms					TRINITY_DN64354_c0_g1_i1	476	5	L1L9X9_THEEQUncharacterized protein OS=Theileria equi strain WA OX=1537102 GN=BEWA_016680 PE=4 SV=1	3.56552e-28	57.4	1	C:GO:0016021	C:integral component of membrane			mobidb-lite (MOBIDB_LITE); mobidb-lite (MOBIDB_LITE); mobidb-lite (MOBIDB_LITE)
TRINITY_DN10067_c0_g1_i6	A0A131Z088_RHIAPHarbinger OS=Rhipicephalus appendiculatus OX=34631 PE=4 SV=1	3117	5	1.46395e-65	54.65	0	0	0	0	0	IPR027806 (PFAM); mobidb-lite (MOBIDB_LITE); PTHR22930 (PANTHER); PTHR22930:SF127 (PANTHER)	no GO terms	no GO terms					TRINITY_DN71583_c0_g1_i1	1369	1	L1L9Y3_THEEQUncharacterized protein OS=Theileria equi strain WA OX=1537102 GN=BEWA_016780 PE=4 SV=1	1.9614e-142	83.67	1	C:GO:0016021	C:integral component of membrane			mobidb-lite (MOBIDB_LITE); mobidb-lite (MOBIDB_LITE)
TRINITY_DN10067_c0_g1_i7	A0A131Z088_RHIAPHarbinger OS=Rhipicephalus appendiculatus OX=34631 PE=4 SV=1	1850	5	5.00036e-68	54.65	0	0	0	0	0	IPR027806 (PFAM); mobidb-lite (MOBIDB_LITE); PTHR22930 (PANTHER); PTHR22930:SF127 (PANTHER)	no GO terms	no GO terms					TRINITY_DN71583_c0_g1_i2	1335	1	L1L9Y3_THEEQUncharacterized protein OS=Theileria equi strain WA OX=1537102 GN=BEWA_016780 PE=4 SV=1	8.92235e-148	83.95	1	C:GO:0016021	C:integral component of membrane			mobidb-lite (MOBIDB_LITE); mobidb-lite (MOBIDB_LITE)
TRINITY_DN10067_c0_g1_i8	A0A131Z088_RHIAPHarbinger OS=Rhipicephalus appendiculatus OX=34631 PE=4 SV=1	3282	5	3.65039e-70	57.5	0	0	0	0	0	IPR027806 (PFAM); mobidb-lite (MOBIDB_LITE); mobidb-lite (MOBIDB_LITE); mobidb-lite (MOBIDB_LITE); PTHR22930 (PANTHER); PTHR22930:SF127 (PANTHER)	no GO terms	no GO terms					TRINITY_DN34376_c0_g1_i1	261	5	L1LA20_THEEQSignal peptide containing protein OS=Theileria equi strain WA OX=1537102 GN=BEWA_045580 PE=4 SV=1	2.16603e-06	56.75	1	C:GO:0016021	C:integral component of membrane			no IPS match
TRINITY_DN100670_c0_g1_i1	---NA---	166	0	0	0	0	0	0	0	0	no IPS match	no IPS match	no IPS match					TRINITY_DN232176_c0_g1_i1	279	5	L1LA27_THEEQUncharacterized protein OS=Theileria equi strain WA OX=1537102 GN=BEWA_016970 PE=4 SV=1	1.03423e-21	58.94	1	C:GO:0016021	C:integral component of membrane			no IPS match
TRINITY_DN100672_c0_g1_i1	---NA---	192	0	0	0	0	0	0	0	0	no IPS match	no IPS match	no IPS match					TRINITY_DN76818_c0_g1_i1	555	5	L1LA27_THEEQUncharacterized protein OS=Theileria equi strain WA OX=1537102 GN=BEWA_016970 PE=4 SV=1	2.24938e-21	52.93	1	C:GO:0016021	C:integral component of membrane			mobidb-lite (MOBIDB_LITE); mobidb-lite (MOBIDB_LITE)
TRINITY_DN100675_c0_g1_i1	---NA---	215	0	0	0	0	0	0	0	0	no IPS match	no IPS match	no IPS match					TRINITY_DN1868_c1_g1_i1	384	5	A0A3B0N707_THEANMembrane protein family member, putative OS=Theileria annulata OX=5874 GN=TAT_000194100 PE=4 SV=1	1.52761e-19	70.3	1	C:GO:0016021	C:integral component of membrane			no IPS match
TRINITY_DN100676_c0_g1_i1	---NA---	176	0	0	0	0	0	0	0	0	no IPS match	no IPS match	no IPS match					TRINITY_DN230935_c0_g1_i1	619	5	L1LA37_THEEQUncharacterized protein OS=Theileria equi strain WA OX=1537102 GN=BEWA_045780 PE=4 SV=1	1.08586e-21	56.8	1	C:GO:0016021	C:integral component of membrane			no IPS match
TRINITY_DN100679_c0_g1_i1	---NA---	261	0	0	0	0	0	0	0	0	no IPS match	no IPS match	no IPS match					TRINITY_DN12436_c0_g1_i1	1296	5	L1LA37_THEEQUncharacterized protein OS=Theileria equi strain WA OX=1537102 GN=BEWA_045780 PE=4 SV=1	3.99463e-77	50.63	1	C:GO:0016021	C:integral component of membrane			mobidb-lite (MOBIDB_LITE)
TRINITY_DN10068_c0_g1_i1	A0A131YD51_RHIAPSoluble calcium-activated nucleotidase 1 OS=Rhipicephalus appendiculatus OX=34631 PE=4 SV=1	453	3	1.88958e-08	90.63	3	F:GO:0005509; F:GO:0017110; C:GO:0016021	F:calcium ion binding; F:nucleoside-diphosphatase activity; C:integral component of membrane	EC:3.6.1.6	Nucleoside diphosphate phosphatase	no IPS match	no IPS match	no IPS match					TRINITY_DN30960_c0_g1_i2	886	5	L1LA37_THEEQUncharacterized protein OS=Theileria equi strain WA OX=1537102 GN=BEWA_045780 PE=4 SV=1	1.73274e-17	51.96	1	C:GO:0016021	C:integral component of membrane			mobidb-lite (MOBIDB_LITE)
TRINITY_DN10068_c1_g1_i1	A0A131YD51_RHIAPSoluble calcium-activated nucleotidase 1 OS=Rhipicephalus appendiculatus OX=34631 PE=4 SV=1	165	3	5.02811e-27	94.12	3	F:GO:0005509; F:GO:0017110; C:GO:0016021	F:calcium ion binding; F:nucleoside-diphosphatase activity; C:integral component of membrane	EC:3.6.1.6	Nucleoside diphosphate phosphatase	mobidb-lite (MOBIDB_LITE)	no GO terms	no GO terms					TRINITY_DN5151_c0_g2_i3	2253	5	L1LA38_THEEQMembrane protein, hypothetical OS=Theileria equi strain WA OX=1537102 GN=BEWA_047620 PE=4 SV=1	6.59245e-180	60.15	1	C:GO:0016021	C:integral component of membrane			mobidb-lite (MOBIDB_LITE); mobidb-lite (MOBIDB_LITE); mobidb-lite (MOBIDB_LITE); mobidb-lite (MOBIDB_LITE)
TRINITY_DN100682_c1_g1_i1	---NA---	174	0	0	0	0	0	0	0	0	mobidb-lite (MOBIDB_LITE)	no GO terms	no GO terms					TRINITY_DN5151_c0_g2_i5	2114	5	L1LA38_THEEQMembrane protein, hypothetical OS=Theileria equi strain WA OX=1537102 GN=BEWA_047620 PE=4 SV=1	0	60.39	1	C:GO:0016021	C:integral component of membrane			mobidb-lite (MOBIDB_LITE); mobidb-lite (MOBIDB_LITE); mobidb-lite (MOBIDB_LITE); mobidb-lite (MOBIDB_LITE)
TRINITY_DN100683_c0_g1_i1	---NA---	179	0	0	0	0	0	0	0	0	no IPS match	no IPS match	no IPS match					TRINITY_DN17351_c0_g1_i3	1137	5	L1LA40_THEEQUncharacterized protein OS=Theileria equi strain WA OX=1537102 GN=BEWA_045590 PE=4 SV=1	9.33623e-21	55.18	1	C:GO:0016021	C:integral component of membrane			mobidb-lite (MOBIDB_LITE); mobidb-lite (MOBIDB_LITE); mobidb-lite (MOBIDB_LITE)
TRINITY_DN100684_c1_g1_i1	---NA---	153	0	0	0	0	0	0	0	0	no IPS match	no IPS match	no IPS match					TRINITY_DN83184_c0_g1_i1	746	5	L1LA43_THEEQUncharacterized protein OS=Theileria equi strain WA OX=1537102 GN=BEWA_045640 PE=4 SV=1	8.30097e-92	74.83	1	C:GO:0016021	C:integral component of membrane			no IPS match
TRINITY_DN100685_c0_g1_i1	---NA---	245	0	0	0	0	0	0	0	0	Coil (COILS); mobidb-lite (MOBIDB_LITE); mobidb-lite (MOBIDB_LITE); mobidb-lite (MOBIDB_LITE)	no GO terms	no GO terms					TRINITY_DN11175_c0_g1_i1	2013	5	L1LBC8_THEEQWD_REPEATS_REGION domain-containing protein OS=Theileria equi strain WA OX=1537102 GN=BEWA_050420 PE=4 SV=1	9.4067e-48	56.17	1	C:GO:0016021	C:integral component of membrane			mobidb-lite (MOBIDB_LITE)
TRINITY_DN10069_c0_g1_i1	A0A131YN68_RHIAPPancreatic trypsin inhibitor OS=Rhipicephalus appendiculatus OX=34631 PE=4 SV=1	351	5	7.3816e-60	72.52	2	P:GO:0010951; F:GO:0004867	P:negative regulation of endopeptidase activity; F:serine-type endopeptidase inhibitor activity	0	0	no IPS match	no IPS match	no IPS match					TRINITY_DN11175_c0_g1_i2	1979	5	L1LBC8_THEEQWD_REPEATS_REGION domain-containing protein OS=Theileria equi strain WA OX=1537102 GN=BEWA_050420 PE=4 SV=1	8.14719e-48	56.17	1	C:GO:0016021	C:integral component of membrane			mobidb-lite (MOBIDB_LITE)
TRINITY_DN10069_c0_g1_i2	A0A131YN68_RHIAPPancreatic trypsin inhibitor OS=Rhipicephalus appendiculatus OX=34631 PE=4 SV=1	351	5	5.95093e-61	73.04	2	P:GO:0010951; F:GO:0004867	P:negative regulation of endopeptidase activity; F:serine-type endopeptidase inhibitor activity	0	0	no IPS match	no IPS match	no IPS match					TRINITY_DN30827_c0_g1_i8	1386	5	L1LBC8_THEEQWD_REPEATS_REGION domain-containing protein OS=Theileria equi strain WA OX=1537102 GN=BEWA_050420 PE=4 SV=1	3.31512e-52	53.3	1	C:GO:0016021	C:integral component of membrane			mobidb-lite (MOBIDB_LITE); mobidb-lite (MOBIDB_LITE); mobidb-lite (MOBIDB_LITE)
TRINITY_DN10069_c0_g1_i3	A0A131YM42_RHIAPPancreatic trypsin inhibitor OS=Rhipicephalus appendiculatus OX=34631 PE=4 SV=1	280	5	2.80936e-30	77.7	2	P:GO:0010951; F:GO:0004867	P:negative regulation of endopeptidase activity; F:serine-type endopeptidase inhibitor activity	0	0	no IPS match	no IPS match	no IPS match					TRINITY_DN30827_c0_g1_i1	1521	5	L1LA49_THEEQUncharacterized protein OS=Theileria equi strain WA OX=1537102 GN=BEWA_047770 PE=4 SV=1	1.18257e-61	50.57	1	C:GO:0016021	C:integral component of membrane			mobidb-lite (MOBIDB_LITE); mobidb-lite (MOBIDB_LITE); mobidb-lite (MOBIDB_LITE)
TRINITY_DN10069_c0_g2_i1	A0A131YM42_RHIAPPancreatic trypsin inhibitor OS=Rhipicephalus appendiculatus OX=34631 PE=4 SV=1	173	5	1.24972e-21	74.07	2	P:GO:0010951; F:GO:0004867	P:negative regulation of endopeptidase activity; F:serine-type endopeptidase inhibitor activity	0	0	no IPS match	no IPS match	no IPS match					TRINITY_DN30827_c0_g1_i2	2813	5	L1LBC8_THEEQWD_REPEATS_REGION domain-containing protein OS=Theileria equi strain WA OX=1537102 GN=BEWA_050420 PE=4 SV=1	2.44844e-43	53.65	1	C:GO:0016021	C:integral component of membrane			mobidb-lite (MOBIDB_LITE); mobidb-lite (MOBIDB_LITE); mobidb-lite (MOBIDB_LITE); mobidb-lite (MOBIDB_LITE); mobidb-lite (MOBIDB_LITE)
TRINITY_DN100690_c0_g1_i1	---NA---	267	0	0	0	0	0	0	0	0	no IPS match	no IPS match	no IPS match					TRINITY_DN10716_c0_g1_i2	837	5	L1LA49_THEEQUncharacterized protein OS=Theileria equi strain WA OX=1537102 GN=BEWA_047770 PE=4 SV=1	1.3018e-17	49.14	1	C:GO:0016021	C:integral component of membrane			no IPS match
TRINITY_DN100693_c0_g1_i1	---NA---	171	0	0	0	0	0	0	0	0	no IPS match	no IPS match	no IPS match					TRINITY_DN27877_c0_g1_i1	1001	5	J4C3J6_THEORUncharacterized protein OS=Theileria orientalis strain Shintoku OX=869250 GN=TOT_020000811 PE=4 SV=1	1.62636e-15	56.78	1	C:GO:0016021	C:integral component of membrane			no IPS match
TRINITY_DN100695_c0_g1_i1	L7LU37_9ACARPutative tick transposon OS=Rhipicephalus pulchellus OX=72859 PE=2 SV=1	164	5	2.79451e-20	76.45	4	P:GO:0006508; P:GO:0015074; F:GO:0003676; F:GO:0004190	P:proteolysis; P:DNA integration; F:nucleic acid binding; F:aspartic-type endopeptidase activity	EC:3.4.99; EC:3.4.23.1; EC:3.4.23; EC:3.4.23.32; EC:3.4.23.43; EC:3.4.23.20; EC:3.4.23.25; EC:3.4.23.36; EC:3.4.23.4; EC:3.4.23.35; EC:3.4.23.5; EC:3.4.23.34; EC:3.4.23.15	Acting on peptide bonds (peptidases); Pepsin A; Acting on peptide bonds (peptidases); Scytalidopepsin B; Prepilin peptidase; Penicillopepsin; Saccharopepsin; Signal peptidase II; Chymosin; Barrierpepsin; Cathepsin D; Cathepsin E; Renin	IPR036397 (G3DSA:3.30.420.GENE3D); IPR012337 (SUPERFAMILY)	F:GO:0003676	F:nucleic acid binding					TRINITY_DN87775_c0_g1_i1	423	5	L1LA80_THEEQUncharacterized protein OS=Theileria equi strain WA OX=1537102 GN=BEWA_046330 PE=4 SV=1	1.33957e-17	57.04	1	C:GO:0016021	C:integral component of membrane			no IPS match
TRINITY_DN100696_c0_g1_i1	---NA---	198	0	0	0	0	0	0	0	0	no IPS match	no IPS match	no IPS match					TRINITY_DN55878_c0_g1_i1	1118	5	L1LA84_THEEQUncharacterized protein OS=Theileria equi strain WA OX=1537102 GN=BEWA_046380 PE=4 SV=1	3.05143e-36	50.22	1	C:GO:0016021	C:integral component of membrane			Coil (COILS)
TRINITY_DN100697_c0_g1_i1	---NA---	200	0	0	0	0	0	0	0	0	no IPS match	no IPS match	no IPS match					TRINITY_DN239194_c0_g1_i1	192	5	L1LA91_THEEQMembrane protein, putative OS=Theileria equi strain WA OX=1537102 GN=BEWA_046430 PE=4 SV=1	1.3947e-37	74.42	1	C:GO:0016021	C:integral component of membrane			no IPS match
TRINITY_DN100698_c0_g1_i1	A0A2N6N5J4_9COXIAdenosylhomocysteinase OS=Coxiella-like endosymbiont OX=1592897 GN=ahcY PE=3 SV=1	211	5	7.83248e-18	69.59	3	P:GO:0006730; F:GO:0004013; C:GO:0005737	P:one-carbon metabolic process; F:adenosylhomocysteinase activity; C:cytoplasm	EC:3.3.1.1	Adenosylhomocysteinase	IPR042172 (G3DSA:3.40.50.GENE3D); IPR000043 (PFAM); IPR000043 (PANTHER); SSF52283 (SUPERFAMILY)	no GO terms	no GO terms					TRINITY_DN122581_c0_g1_i1	873	5	L1LA98_THEEQUncharacterized protein OS=Theileria equi strain WA OX=1537102 GN=BEWA_046530 PE=4 SV=1	3.35474e-46	49.62	1	C:GO:0016021	C:integral component of membrane			no IPS match
TRINITY_DN100699_c0_g1_i1	---NA---	183	0	0	0	0	0	0	0	0	no IPS match	no IPS match	no IPS match					TRINITY_DN17351_c0_g1_i1	1013	5	L1LA98_THEEQUncharacterized protein OS=Theileria equi strain WA OX=1537102 GN=BEWA_046530 PE=4 SV=1	3.7382e-10	53.92	1	C:GO:0016021	C:integral component of membrane			no IPS match
TRINITY_DN1007_c0_g1_i1	A0A131YX07_RHIAPHydroxyacylglutathione hydrolase OS=Rhipicephalus appendiculatus OX=34631 PE=3 SV=1	2087	5	3.45386e-169	95.48	2	P:GO:0019243; F:GO:0004416	P:methylglyoxal catabolic process to D-lactate via S-lactoyl-glutathione; F:hydroxyacylglutathione hydrolase activity	EC:3.1.2.6	Hydroxyacylglutathione hydrolase	IPR001279 (PFAM); IPR032282 (PFAM); IPR036866 (G3DSA:3.60.15.GENE3D); IPR017782 (TIGRFAM); IPR017782 (PIRSF); PTHR11935 (PANTHER); PTHR11935:SF80 (PANTHER); IPR017782 (HAMAP); IPR035680 (CDD); IPR036866 (SUPERFAMILY)	P:GO:0019243; F:GO:0004416	P:methylglyoxal catabolic process to D-lactate via S-lactoyl-glutathione; F:hydroxyacylglutathione hydrolase activity					TRINITY_DN112568_c0_g1_i1	443	5	L0AW49_THEEQANK_REP_REGION domain-containing protein OS=Theileria equi strain WA OX=1537102 GN=BEWA_026240 PE=4 SV=1	1.00376e-61	58.3	1	C:GO:0016021	C:integral component of membrane			no IPS match
TRINITY_DN1007_c0_g1_i2	A0A224YPW0_9ACARHydroxyacylglutathione hydrolase OS=Rhipicephalus zambeziensis OX=60191 PE=3 SV=1	827	5	1.00794e-175	95.14	2	P:GO:0019243; F:GO:0004416	P:methylglyoxal catabolic process to D-lactate via S-lactoyl-glutathione; F:hydroxyacylglutathione hydrolase activity	EC:3.1.2.6	Hydroxyacylglutathione hydrolase	IPR017782 (TIGRFAM); IPR032282 (PFAM); IPR001279 (PFAM); IPR017782 (PIRSF); IPR036866 (G3DSA:3.60.15.GENE3D); PTHR11935 (PANTHER); PTHR11935:SF80 (PANTHER); IPR017782 (HAMAP); IPR035680 (CDD); IPR036866 (SUPERFAMILY)	P:GO:0019243; F:GO:0004416	P:methylglyoxal catabolic process to D-lactate via S-lactoyl-glutathione; F:hydroxyacylglutathione hydrolase activity					TRINITY_DN166629_c0_g1_i1	350	1	L1LAC4_THEEQUncharacterized protein OS=Theileria equi strain WA OX=1537102 GN=BEWA_046740 PE=4 SV=1	4.04913e-09	54.55	1	C:GO:0016021	C:integral component of membrane			no IPS match
TRINITY_DN1007_c0_g1_i3	A0A131YX07_RHIAPHydroxyacylglutathione hydrolase OS=Rhipicephalus appendiculatus OX=34631 PE=3 SV=1	459	5	1.13999e-48	95.93	2	P:GO:0019243; F:GO:0004416	P:methylglyoxal catabolic process to D-lactate via S-lactoyl-glutathione; F:hydroxyacylglutathione hydrolase activity	EC:3.1.2.6	Hydroxyacylglutathione hydrolase	IPR036866 (G3DSA:3.60.15.GENE3D); IPR001279 (PFAM); PTHR11935 (PANTHER); IPR036866 (SUPERFAMILY)	no GO terms	no GO terms					TRINITY_DN20392_c1_g1_i1	1512	5	L1LAC4_THEEQUncharacterized protein OS=Theileria equi strain WA OX=1537102 GN=BEWA_046740 PE=4 SV=1	2.85652e-103	47.65	1	C:GO:0016021	C:integral component of membrane			no IPS match
TRINITY_DN1007_c0_g1_i4	A0A224YPW0_9ACARHydroxyacylglutathione hydrolase OS=Rhipicephalus zambeziensis OX=60191 PE=3 SV=1	523	5	3.86615e-48	95.93	2	P:GO:0019243; F:GO:0004416	P:methylglyoxal catabolic process to D-lactate via S-lactoyl-glutathione; F:hydroxyacylglutathione hydrolase activity	EC:3.1.2.6	Hydroxyacylglutathione hydrolase	IPR036866 (G3DSA:3.60.15.GENE3D); IPR001279 (PFAM); PTHR11935 (PANTHER); IPR036866 (SUPERFAMILY)	no GO terms	no GO terms					TRINITY_DN15375_c1_g2_i1	295	1	L1LAC5_THEEQUncharacterized protein OS=Theileria equi strain WA OX=1537102 GN=BEWA_048940 PE=4 SV=1	5.70751e-05	87.5	1	C:GO:0016021	C:integral component of membrane			no IPS match
TRINITY_DN1007_c0_g1_i5	A0A131YX07_RHIAPHydroxyacylglutathione hydrolase OS=Rhipicephalus appendiculatus OX=34631 PE=3 SV=1	305	5	5.32005e-32	95.56	2	P:GO:0019243; F:GO:0004416	P:methylglyoxal catabolic process to D-lactate via S-lactoyl-glutathione; F:hydroxyacylglutathione hydrolase activity	EC:3.1.2.6	Hydroxyacylglutathione hydrolase	IPR036866 (G3DSA:3.60.15.GENE3D); IPR001279 (PFAM); PTHR11935 (PANTHER); PTHR11935:SF80 (PANTHER); IPR036866 (SUPERFAMILY)	no GO terms	no GO terms					TRINITY_DN35007_c0_g1_i1	550	5	L1LAC9_THEEQSignal peptide containing protein OS=Theileria equi strain WA OX=1537102 GN=BEWA_048990 PE=4 SV=1	2.19135e-26	58.51	1	C:GO:0016021	C:integral component of membrane			no IPS match
TRINITY_DN1007_c0_g1_i6	A0A131YX07_RHIAPHydroxyacylglutathione hydrolase OS=Rhipicephalus appendiculatus OX=34631 PE=3 SV=1	2087	5	3.45386e-169	95.48	2	P:GO:0019243; F:GO:0004416	P:methylglyoxal catabolic process to D-lactate via S-lactoyl-glutathione; F:hydroxyacylglutathione hydrolase activity	EC:3.1.2.6	Hydroxyacylglutathione hydrolase	IPR001279 (PFAM); IPR032282 (PFAM); IPR036866 (G3DSA:3.60.15.GENE3D); IPR017782 (TIGRFAM); IPR017782 (PIRSF); PTHR11935 (PANTHER); PTHR11935:SF80 (PANTHER); IPR017782 (HAMAP); IPR035680 (CDD); IPR036866 (SUPERFAMILY)	P:GO:0019243; F:GO:0004416	P:methylglyoxal catabolic process to D-lactate via S-lactoyl-glutathione; F:hydroxyacylglutathione hydrolase activity					TRINITY_DN112008_c0_g1_i1	422	5	L1LAD2_THEEQSignal peptide containing protein OS=Theileria equi strain WA OX=1537102 GN=BEWA_045970 PE=4 SV=1	3.59612e-30	54.2	1	C:GO:0016021	C:integral component of membrane			no IPS match
TRINITY_DN1007_c1_g1_i1	---NA---	171	0	0	0	0	0	0	0	0	no IPS match	no IPS match	no IPS match					TRINITY_DN37295_c0_g1_i1	3844	5	Q4UF74_THEANGenomic DNA chromosome 2 OS=Theileria annulata OX=5874 GN=TA14745 PE=4 SV=1	0	65.23	1	C:GO:0016021	C:integral component of membrane			IPR022127 (PFAM); IPR022127 (PANTHER); PTHR31735:SF1 (PANTHER)
TRINITY_DN10070_c0_g1_i1	A0A224YFZ3_9ACAR1-phosphatidylinositol-4-phosphate 5-kinase (Fragment) OS=Rhipicephalus zambeziensis OX=60191 PE=4 SV=1	4180	5	9.237e-41	47.68	4	P:GO:0046854; F:GO:0005509; F:GO:0005524; F:GO:0016307	P:phosphatidylinositol phosphorylation; F:calcium ion binding; F:ATP binding; F:phosphatidylinositol phosphate kinase activity	0	0	IPR002498 (PFAM); IPR027484 (G3DSA:3.30.800.GENE3D); IPR027483 (G3DSA:3.30.810.GENE3D); G3DSA:1.10.238.10 (GENE3D); IPR023610 (PANTHER); IPR002048 (PROSITE_PROFILES); IPR002498 (PROSITE_PROFILES); cd00139 (CDD); IPR011992 (SUPERFAMILY); SSF56104 (SUPERFAMILY)	P:GO:0046488; F:GO:0005509; F:GO:0016307	P:phosphatidylinositol metabolic process; F:calcium ion binding; F:phosphatidylinositol phosphate kinase activity					TRINITY_DN15673_c1_g1_i1	1317	5	L1LAD9_THEEQSignal peptide containing protein OS=Theileria equi strain WA OX=1537102 GN=BEWA_046940 PE=4 SV=1	2.4266e-42	54.47	1	C:GO:0016021	C:integral component of membrane			mobidb-lite (MOBIDB_LITE)
TRINITY_DN10070_c0_g1_i2	A0A224YFZ3_9ACAR1-phosphatidylinositol-4-phosphate 5-kinase (Fragment) OS=Rhipicephalus zambeziensis OX=60191 PE=4 SV=1	1855	5	3.14307e-25	56.01	4	P:GO:0046854; F:GO:0005509; F:GO:0005524; F:GO:0016307	P:phosphatidylinositol phosphorylation; F:calcium ion binding; F:ATP binding; F:phosphatidylinositol phosphate kinase activity	0	0	IPR027484 (G3DSA:3.30.800.GENE3D); G3DSA:1.10.238.10 (GENE3D); IPR002498 (PFAM); PTHR23086:SF8 (PANTHER); IPR023610 (PANTHER); IPR002498 (PROSITE_PROFILES); IPR002048 (PROSITE_PROFILES); cd00139 (CDD); SSF56104 (SUPERFAMILY); IPR011992 (SUPERFAMILY)	P:GO:0046488; F:GO:0005509; F:GO:0016307	P:phosphatidylinositol metabolic process; F:calcium ion binding; F:phosphatidylinositol phosphate kinase activity					TRINITY_DN15673_c1_g1_i3	1351	5	L1LAD9_THEEQSignal peptide containing protein OS=Theileria equi strain WA OX=1537102 GN=BEWA_046940 PE=4 SV=1	1.08142e-45	54.61	1	C:GO:0016021	C:integral component of membrane			no IPS match
TRINITY_DN10070_c0_g1_i3	A0A224YFZ3_9ACAR1-phosphatidylinositol-4-phosphate 5-kinase (Fragment) OS=Rhipicephalus zambeziensis OX=60191 PE=4 SV=1	4151	5	9.13998e-41	47.68	14	P:GO:0006661; P:GO:0007166; P:GO:0014066; P:GO:0046854; P:GO:2000786; F:GO:0005509; F:GO:0005524; F:GO:0016308; F:GO:0016309; F:GO:0042803; F:GO:0052811; C:GO:0005654; C:GO:0005776; C:GO:0005829	P:phosphatidylinositol biosynthetic process; P:cell surface receptor signaling pathway; P:regulation of phosphatidylinositol 3-kinase signaling; P:phosphatidylinositol phosphorylation; P:positive regulation of autophagosome assembly; F:calcium ion binding; F:ATP binding; F:1-phosphatidylinositol-4-phosphate 5-kinase activity; F:1-phosphatidylinositol-5-phosphate 4-kinase activity; F:protein homod…	EC:2.7.1.149; EC:2.7.1.68	1-phosphatidylinositol-5-phosphate 4-kinase; 1-phosphatidylinositol-4-phosphate 5-kinase	G3DSA:1.10.238.10 (GENE3D); IPR027483 (G3DSA:3.30.810.GENE3D); IPR002498 (PFAM); IPR027484 (G3DSA:3.30.800.GENE3D); IPR023610 (PANTHER); IPR002048 (PROSITE_PROFILES); IPR002498 (PROSITE_PROFILES); cd00139 (CDD); IPR011992 (SUPERFAMILY); SSF56104 (SUPERFAMILY)	P:GO:0046488; F:GO:0005509; F:GO:0016307	P:phosphatidylinositol metabolic process; F:calcium ion binding; F:phosphatidylinositol phosphate kinase activity					TRINITY_DN167605_c0_g1_i1	200	4	L1LAE1_THEEQUncharacterized protein OS=Theileria equi strain WA OX=1537102 GN=BEWA_046880 PE=4 SV=1	2.66762e-05	53.46	1	C:GO:0016021	C:integral component of membrane			no IPS match
TRINITY_DN10070_c0_g2_i1	L0AUZ8_THEEQBromo domain-containing protein OS=Theileria equi strain WA OX=1537102 GN=BEWA_019130 PE=4 SV=1	256	1	3.8307e-07	37.66	0	0	0	0	0	no IPS match	no IPS match	no IPS match					TRINITY_DN18164_c0_g1_i1	8284	5	L1LAE1_THEEQUncharacterized protein OS=Theileria equi strain WA OX=1537102 GN=BEWA_046880 PE=4 SV=1	2.51905e-63	51.98	1	C:GO:0016021	C:integral component of membrane			Coil (COILS); Coil (COILS)
TRINITY_DN100701_c0_g1_i1	A0A131XMC8_9ACARPutative endonuclease-reverse transcriptase (Fragment) OS=Hyalomma excavatum OX=257692 PE=2 SV=1	166	1	8.93994e-14	86.05	4	P:GO:0006278; P:GO:0090305; F:GO:0003964; F:GO:0004519	P:RNA-dependent DNA biosynthetic process; P:nucleic acid phosphodiester bond hydrolysis; F:RNA-directed DNA polymerase activity; F:endonuclease activity	EC:2.7.7.49	RNA-directed DNA polymerase	no IPS match	no IPS match	no IPS match					TRINITY_DN21535_c0_g1_i1	832	5	L1LAF2_THEEQSignal peptide containing protein OS=Theileria equi strain WA OX=1537102 GN=BEWA_049190 PE=4 SV=1	7.38994e-76	63.8	1	C:GO:0016021	C:integral component of membrane			no IPS match
TRINITY_DN100704_c0_g1_i1	---NA---	250	0	0	0	0	0	0	0	0	no IPS match	no IPS match	no IPS match					TRINITY_DN33441_c1_g1_i1	1145	5	L1LAF2_THEEQSignal peptide containing protein OS=Theileria equi strain WA OX=1537102 GN=BEWA_049190 PE=4 SV=1	4.163e-64	62.73	1	C:GO:0016021	C:integral component of membrane			no IPS match
TRINITY_DN100706_c0_g1_i1	---NA---	260	0	0	0	0	0	0	0	0	no IPS match	no IPS match	no IPS match					TRINITY_DN15809_c1_g5_i1	2343	5	L1LAF5_THEEQSignal peptide containing protein OS=Theileria equi strain WA OX=1537102 GN=BEWA_047460 PE=4 SV=1	1.075e-51	57.44	1	C:GO:0016021	C:integral component of membrane			Coil (COILS); IPR007480 (PFAM)
TRINITY_DN10071_c0_g1_i1	---NA---	478	0	0	0	0	0	0	0	0	no IPS match	no IPS match	no IPS match					TRINITY_DN109868_c0_g1_i1	393	5	L1LAG2_THEEQUncharacterized protein OS=Theileria equi strain WA OX=1537102 GN=BEWA_046270 PE=4 SV=1	4.58352e-20	60.16	1	C:GO:0016021	C:integral component of membrane			mobidb-lite (MOBIDB_LITE); mobidb-lite (MOBIDB_LITE)
TRINITY_DN10071_c0_g1_i2	---NA---	490	0	0	0	0	0	0	0	0	no IPS match	no IPS match	no IPS match					TRINITY_DN14900_c0_g1_i1	938	5	L1LAG2_THEEQUncharacterized protein OS=Theileria equi strain WA OX=1537102 GN=BEWA_046270 PE=4 SV=1	7.11842e-31	50.93	1	C:GO:0016021	C:integral component of membrane			no IPS match
TRINITY_DN10071_c0_g1_i3	---NA---	225	0	0	0	0	0	0	0	0	no IPS match	no IPS match	no IPS match					TRINITY_DN14900_c0_g1_i2	975	5	L1LAG2_THEEQUncharacterized protein OS=Theileria equi strain WA OX=1537102 GN=BEWA_046270 PE=4 SV=1	1.65969e-34	51.11	1	C:GO:0016021	C:integral component of membrane			no IPS match
TRINITY_DN100712_c0_g1_i1	L7LW97_9ACARPutative tick transposon OS=Rhipicephalus pulchellus OX=72859 PE=2 SV=1	296	4	0.000146475	52.62	3	P:GO:0090502; F:GO:0003676; F:GO:0004523	P:RNA phosphodiester bond hydrolysis, endonucleolytic; F:nucleic acid binding; F:RNA-DNA hybrid ribonuclease activity	EC:3.1.30; EC:3.1.26; EC:3.1.26.4	Acting on ester bonds; Acting on ester bonds; Ribonuclease H	no IPS match	no IPS match	no IPS match					TRINITY_DN163541_c0_g1_i1	249	5	L1LAH6_THEEQUncharacterized protein OS=Theileria equi strain WA OX=1537102 GN=BEWA_047760 PE=4 SV=1	1.39243e-16	59.15	1	C:GO:0016021	C:integral component of membrane			mobidb-lite (MOBIDB_LITE); mobidb-lite (MOBIDB_LITE)
TRINITY_DN100714_c0_g1_i1	---NA---	251	0	0	0	0	0	0	0	0	no IPS match	no IPS match	no IPS match					TRINITY_DN72391_c0_g1_i1	377	5	L1LBC8_THEEQWD_REPEATS_REGION domain-containing protein OS=Theileria equi strain WA OX=1537102 GN=BEWA_050420 PE=4 SV=1	1.66701e-20	54.32	1	C:GO:0016021	C:integral component of membrane			no IPS match
TRINITY_DN10072_c0_g1_i1	---NA---	179	0	0	0	0	0	0	0	0	no IPS match	no IPS match	no IPS match					TRINITY_DN4474_c0_g3_i6	1835	2	L1LAI3_THEEQUncharacterized protein OS=Theileria equi strain WA OX=1537102 GN=BEWA_049540 PE=4 SV=1	4.01461e-127	95.93	1	C:GO:0016021	C:integral component of membrane			no IPS match
TRINITY_DN100720_c0_g1_i1	---NA---	163	0	0	0	0	0	0	0	0	mobidb-lite (MOBIDB_LITE)	no GO terms	no GO terms					TRINITY_DN4474_c0_g3_i7	2011	2	L1LAI3_THEEQUncharacterized protein OS=Theileria equi strain WA OX=1537102 GN=BEWA_049540 PE=4 SV=1	5.95717e-80	97.13	1	C:GO:0016021	C:integral component of membrane			mobidb-lite (MOBIDB_LITE); mobidb-lite (MOBIDB_LITE); mobidb-lite (MOBIDB_LITE)
TRINITY_DN100721_c0_g1_i1	---NA---	201	0	0	0	0	0	0	0	0	no IPS match	no IPS match	no IPS match					TRINITY_DN4474_c0_g3_i4	2070	2	A0A3B0N680_THEANUncharacterized protein OS=Theileria annulata OX=5874 GN=TAT_000231000 PE=4 SV=1	9.08617e-80	95.59	1	C:GO:0016021	C:integral component of membrane			no IPS match
TRINITY_DN100725_c0_g1_i1	A0A131Z0W9_RHIAPTick transposon OS=Rhipicephalus appendiculatus OX=34631 PE=4 SV=1	233	5	2.99242e-28	74.84	1	C:GO:0016021	C:integral component of membrane	0	0	no IPS match	no IPS match	no IPS match					TRINITY_DN4474_c0_g3_i5	409	1	L1LAI3_THEEQUncharacterized protein OS=Theileria equi strain WA OX=1537102 GN=BEWA_049540 PE=4 SV=1	6.44776e-21	78.95	1	C:GO:0016021	C:integral component of membrane			no IPS match
TRINITY_DN100728_c0_g1_i1	---NA---	196	0	0	0	0	0	0	0	0	no IPS match	no IPS match	no IPS match					TRINITY_DN4474_c0_g3_i2	1776	2	L1LAI3_THEEQUncharacterized protein OS=Theileria equi strain WA OX=1537102 GN=BEWA_049540 PE=4 SV=1	2.17711e-127	97.47	1	C:GO:0016021	C:integral component of membrane			no IPS match
TRINITY_DN100729_c0_g1_i1	A0A224YGG0_9ACARA kinase anchor protein 9 OS=Rhipicephalus zambeziensis OX=60191 PE=4 SV=1	172	2	1.88935e-13	82.18	4	P:GO:0007165; P:GO:0016310; F:GO:0016301; F:GO:0060090	P:signal transduction; P:phosphorylation; F:kinase activity; F:molecular adaptor activity	0	0	no IPS match	no IPS match	no IPS match					TRINITY_DN4474_c0_g3_i1	2168	2	L1LAI3_THEEQUncharacterized protein OS=Theileria equi strain WA OX=1537102 GN=BEWA_049540 PE=4 SV=1	1.76825e-79	97.13	1	C:GO:0016021	C:integral component of membrane			mobidb-lite (MOBIDB_LITE); mobidb-lite (MOBIDB_LITE); mobidb-lite (MOBIDB_LITE)
TRINITY_DN10073_c0_g1_i1	Q4UB48_THEANHydrolase_4 domain-containing protein OS=Theileria annulata OX=5874 GN=TA18005 PE=4 SV=1	1008	5	2.53675e-75	65.05	0	0	0	0	0	IPR029058 (G3DSA:3.40.50.GENE3D); IPR022742 (PFAM); IPR029058 (SUPERFAMILY)	no GO terms	no GO terms					TRINITY_DN3195_c4_g6_i1	605	5	L1LAJ1_THEEQUncharacterized protein OS=Theileria equi strain WA OX=1537102 GN=BEWA_047500 PE=4 SV=1	7.98522e-10	63.82	1	C:GO:0016021	C:integral component of membrane			no IPS match
TRINITY_DN10073_c0_g1_i2	Q4UB48_THEANHydrolase_4 domain-containing protein OS=Theileria annulata OX=5874 GN=TA18005 PE=4 SV=1	968	5	1.58443e-75	65.27	0	0	0	0	0	IPR029058 (G3DSA:3.40.50.GENE3D); IPR022742 (PFAM); IPR029058 (SUPERFAMILY)	no GO terms	no GO terms					TRINITY_DN870_c3_g1_i9	345	5	A0A3B0N0C6_THEANTpr-related protein family member, putative OS=Theileria annulata OX=5874 GN=TAT_000351600 PE=4 SV=1	2.76056e-32	66.21	1	C:GO:0016021	C:integral component of membrane			no IPS match
TRINITY_DN100731_c0_g1_i1	---NA---	234	0	0	0	0	0	0	0	0	no IPS match	no IPS match	no IPS match					TRINITY_DN870_c3_g1_i6	337	5	A0A3B0N0C6_THEANTpr-related protein family member, putative OS=Theileria annulata OX=5874 GN=TAT_000351600 PE=4 SV=1	5.41861e-38	69.06	1	C:GO:0016021	C:integral component of membrane			no IPS match
TRINITY_DN100737_c0_g1_i1	---NA---	175	0	0	0	0	0	0	0	0	no IPS match	no IPS match	no IPS match					TRINITY_DN35821_c0_g4_i1	261	5	L1LAJ1_THEEQUncharacterized protein OS=Theileria equi strain WA OX=1537102 GN=BEWA_047500 PE=4 SV=1	2.50486e-13	60.95	1	C:GO:0016021	C:integral component of membrane			no IPS match
TRINITY_DN10074_c0_g1_i1	A0A131Z2C9_RHIAPElongator complex protein 4 OS=Rhipicephalus appendiculatus OX=34631 PE=4 SV=1	3122	3	0	94.95	2	P:GO:0002098; C:GO:0033588	P:tRNA wobble uridine modification; C:Elongator holoenzyme complex	0	0	IPR008728 (PFAM); G3DSA:3.40.50.300 (GENE3D); IPR008728 (PANTHER)	P:GO:0002098; C:GO:0033588	P:tRNA wobble uridine modification; C:Elongator holoenzyme complex					TRINITY_DN35821_c0_g1_i2	617	5	L1LAJ1_THEEQUncharacterized protein OS=Theileria equi strain WA OX=1537102 GN=BEWA_047500 PE=4 SV=1	1.12015e-16	61.78	1	C:GO:0016021	C:integral component of membrane			no IPS match
TRINITY_DN10074_c0_g1_i2	A0A131Z2C9_RHIAPElongator complex protein 4 OS=Rhipicephalus appendiculatus OX=34631 PE=4 SV=1	3657	3	0	94.95	2	P:GO:0002098; C:GO:0033588	P:tRNA wobble uridine modification; C:Elongator holoenzyme complex	0	0	IPR008728 (PFAM); G3DSA:3.40.50.300 (GENE3D); IPR008728 (PANTHER)	P:GO:0002098; C:GO:0033588	P:tRNA wobble uridine modification; C:Elongator holoenzyme complex					TRINITY_DN35821_c0_g3_i1	395	5	L1LAJ1_THEEQUncharacterized protein OS=Theileria equi strain WA OX=1537102 GN=BEWA_047500 PE=4 SV=1	3.65452e-21	61.14	1	C:GO:0016021	C:integral component of membrane			no IPS match
TRINITY_DN10074_c0_g1_i4	---NA---	240	0	0	0	0	0	0	0	0	no IPS match	no IPS match	no IPS match					TRINITY_DN21492_c0_g2_i1	346	2	L1LAJ1_THEEQUncharacterized protein OS=Theileria equi strain WA OX=1537102 GN=BEWA_047500 PE=4 SV=1	0.000181839	48.93	1	C:GO:0016021	C:integral component of membrane			no IPS match
TRINITY_DN10074_c0_g1_i5	A0A131Z2C9_RHIAPElongator complex protein 4 OS=Rhipicephalus appendiculatus OX=34631 PE=4 SV=1	3653	3	0	94.95	2	P:GO:0002098; C:GO:0033588	P:tRNA wobble uridine modification; C:Elongator holoenzyme complex	0	0	IPR008728 (PFAM); G3DSA:3.40.50.300 (GENE3D); IPR008728 (PANTHER)	P:GO:0002098; C:GO:0033588	P:tRNA wobble uridine modification; C:Elongator holoenzyme complex					TRINITY_DN8508_c1_g2_i1	481	5	L1LAJ1_THEEQUncharacterized protein OS=Theileria equi strain WA OX=1537102 GN=BEWA_047500 PE=4 SV=1	2.20752e-32	57.61	1	C:GO:0016021	C:integral component of membrane			no IPS match
TRINITY_DN10074_c0_g1_i6	A0A131Z2C9_RHIAPElongator complex protein 4 OS=Rhipicephalus appendiculatus OX=34631 PE=4 SV=1	1412	3	6.40765e-174	94.23	2	P:GO:0002098; C:GO:0033588	P:tRNA wobble uridine modification; C:Elongator holoenzyme complex	0	0	IPR008728 (PFAM); G3DSA:3.40.50.300 (GENE3D); IPR008728 (PANTHER)	P:GO:0002098; C:GO:0033588	P:tRNA wobble uridine modification; C:Elongator holoenzyme complex					TRINITY_DN8508_c1_g2_i2	490	5	L1LAJ1_THEEQUncharacterized protein OS=Theileria equi strain WA OX=1537102 GN=BEWA_047500 PE=4 SV=1	6.64899e-32	59.41	1	C:GO:0016021	C:integral component of membrane			no IPS match
TRINITY_DN10074_c0_g1_i7	A0A131Z2C9_RHIAPElongator complex protein 4 OS=Rhipicephalus appendiculatus OX=34631 PE=4 SV=1	3118	3	0	94.95	2	P:GO:0002098; C:GO:0033588	P:tRNA wobble uridine modification; C:Elongator holoenzyme complex	0	0	IPR008728 (PFAM); G3DSA:3.40.50.300 (GENE3D); IPR008728 (PANTHER)	P:GO:0002098; C:GO:0033588	P:tRNA wobble uridine modification; C:Elongator holoenzyme complex					TRINITY_DN8508_c1_g2_i3	740	5	L1LAJ1_THEEQUncharacterized protein OS=Theileria equi strain WA OX=1537102 GN=BEWA_047500 PE=4 SV=1	1.37546e-19	57.22	1	C:GO:0016021	C:integral component of membrane			no IPS match
TRINITY_DN100740_c0_g1_i1	---NA---	206	0	0	0	0	0	0	0	0	no IPS match	no IPS match	no IPS match					TRINITY_DN8508_c1_g2_i5	549	5	L1LAJ1_THEEQUncharacterized protein OS=Theileria equi strain WA OX=1537102 GN=BEWA_047500 PE=4 SV=1	9.91521e-32	58.12	1	C:GO:0016021	C:integral component of membrane			mobidb-lite (MOBIDB_LITE); mobidb-lite (MOBIDB_LITE)
TRINITY_DN100741_c0_g1_i1	---NA---	234	0	0	0	0	0	0	0	0	no IPS match	no IPS match	no IPS match					TRINITY_DN8508_c1_g1_i1	208	5	L1LAJ1_THEEQUncharacterized protein OS=Theileria equi strain WA OX=1537102 GN=BEWA_047500 PE=4 SV=1	2.54798e-18	70.59	1	C:GO:0016021	C:integral component of membrane			no IPS match
TRINITY_DN100743_c0_g1_i1	---NA---	196	0	0	0	0	0	0	0	0	no IPS match	no IPS match	no IPS match					TRINITY_DN8508_c1_g6_i1	569	5	L1LAJ1_THEEQUncharacterized protein OS=Theileria equi strain WA OX=1537102 GN=BEWA_047500 PE=4 SV=1	4.13761e-15	68.08	1	C:GO:0016021	C:integral component of membrane			no IPS match
TRINITY_DN100746_c0_g1_i1	---NA---	159	0	0	0	0	0	0	0	0	no IPS match	no IPS match	no IPS match					TRINITY_DN6857_c0_g4_i5	259	5	L1LAJ1_THEEQUncharacterized protein OS=Theileria equi strain WA OX=1537102 GN=BEWA_047500 PE=4 SV=1	8.52805e-10	62.09	1	C:GO:0016021	C:integral component of membrane			no IPS match
TRINITY_DN10075_c0_g1_i1	---NA---	1116	0	0	0	0	0	0	0	0	no IPS match	no IPS match	no IPS match					TRINITY_DN6857_c0_g1_i5	422	5	L1LAJ1_THEEQUncharacterized protein OS=Theileria equi strain WA OX=1537102 GN=BEWA_047500 PE=4 SV=1	2.99047e-10	73.47	1	C:GO:0016021	C:integral component of membrane			no IPS match
TRINITY_DN10075_c0_g1_i2	---NA---	390	0	0	0	0	0	0	0	0	no IPS match	no IPS match	no IPS match					TRINITY_DN6857_c0_g1_i2	747	5	L1LAJ1_THEEQUncharacterized protein OS=Theileria equi strain WA OX=1537102 GN=BEWA_047500 PE=4 SV=1	1.40108e-14	74.33	1	C:GO:0016021	C:integral component of membrane			no IPS match
TRINITY_DN10075_c0_g1_i3	A0A1E1XG53_9ACARPutative conserved plasma membrane protein (Fragment) OS=Amblyomma aureolatum OX=187763 PE=2 SV=1	10289	3	0	97.91	1	C:GO:0016021	C:integral component of membrane	0	0	Coil (COILS); IPR007735 (PFAM); mobidb-lite (MOBIDB_LITE); mobidb-lite (MOBIDB_LITE); mobidb-lite (MOBIDB_LITE); mobidb-lite (MOBIDB_LITE); mobidb-lite (MOBIDB_LITE); mobidb-lite (MOBIDB_LITE); mobidb-lite (MOBIDB_LITE); mobidb-lite (MOBIDB_LITE); mobidb-lite (MOBIDB_LITE); mobidb-lite (MOBIDB_LITE); mobidb-lite (MOBIDB_LITE); mobidb-lite (MOBIDB_LITE); mobidb-lite (MOBIDB_LITE); mobidb-lite (MOB…	C:GO:0016021	C:integral component of membrane					TRINITY_DN6857_c0_g2_i1	671	5	L1LAJ1_THEEQUncharacterized protein OS=Theileria equi strain WA OX=1537102 GN=BEWA_047500 PE=4 SV=1	1.13364e-20	62.43	1	C:GO:0016021	C:integral component of membrane			no IPS match
TRINITY_DN10075_c0_g1_i5	---NA---	1488	0	0	0	0	0	0	0	0	no IPS match	no IPS match	no IPS match					TRINITY_DN6857_c0_g2_i3	785	5	L1LAJ1_THEEQUncharacterized protein OS=Theileria equi strain WA OX=1537102 GN=BEWA_047500 PE=4 SV=1	1.20954e-20	63.42	1	C:GO:0016021	C:integral component of membrane			no IPS match
TRINITY_DN10075_c0_g1_i6	A0A1E1XG53_9ACARPutative conserved plasma membrane protein (Fragment) OS=Amblyomma aureolatum OX=187763 PE=2 SV=1	9749	3	0	97.91	1	C:GO:0016021	C:integral component of membrane	0	0	Coil (COILS); IPR007735 (PFAM); mobidb-lite (MOBIDB_LITE); mobidb-lite (MOBIDB_LITE); mobidb-lite (MOBIDB_LITE); mobidb-lite (MOBIDB_LITE); mobidb-lite (MOBIDB_LITE); mobidb-lite (MOBIDB_LITE); mobidb-lite (MOBIDB_LITE); mobidb-lite (MOBIDB_LITE); mobidb-lite (MOBIDB_LITE); mobidb-lite (MOBIDB_LITE); mobidb-lite (MOBIDB_LITE); mobidb-lite (MOBIDB_LITE); mobidb-lite (MOBIDB_LITE); mobidb-lite (MOB…	C:GO:0016021	C:integral component of membrane					TRINITY_DN6857_c0_g2_i2	391	5	L1LAJ1_THEEQUncharacterized protein OS=Theileria equi strain WA OX=1537102 GN=BEWA_047500 PE=4 SV=1	2.58623e-21	64.04	1	C:GO:0016021	C:integral component of membrane			no IPS match
TRINITY_DN10075_c0_g1_i8	A0A1E1XG53_9ACARPutative conserved plasma membrane protein (Fragment) OS=Amblyomma aureolatum OX=187763 PE=2 SV=1	11405	3	0	97.91	1	C:GO:0016021	C:integral component of membrane	0	0	Coil (COILS); IPR007735 (PFAM); mobidb-lite (MOBIDB_LITE); mobidb-lite (MOBIDB_LITE); mobidb-lite (MOBIDB_LITE); mobidb-lite (MOBIDB_LITE); mobidb-lite (MOBIDB_LITE); mobidb-lite (MOBIDB_LITE); mobidb-lite (MOBIDB_LITE); mobidb-lite (MOBIDB_LITE); mobidb-lite (MOBIDB_LITE); mobidb-lite (MOBIDB_LITE); mobidb-lite (MOBIDB_LITE); mobidb-lite (MOBIDB_LITE); mobidb-lite (MOBIDB_LITE); mobidb-lite (MOB…	C:GO:0016021	C:integral component of membrane					TRINITY_DN26118_c0_g4_i1	225	3	L1LAJ1_THEEQUncharacterized protein OS=Theileria equi strain WA OX=1537102 GN=BEWA_047500 PE=4 SV=1	4.68721e-05	55.15	1	C:GO:0016021	C:integral component of membrane			no IPS match
TRINITY_DN100754_c0_g1_i1	---NA---	314	0	0	0	0	0	0	0	0	no IPS match	no IPS match	no IPS match					TRINITY_DN26118_c0_g6_i4	246	5	L1LAJ1_THEEQUncharacterized protein OS=Theileria equi strain WA OX=1537102 GN=BEWA_047500 PE=4 SV=1	8.73868e-16	69.4	1	C:GO:0016021	C:integral component of membrane			no IPS match
TRINITY_DN100757_c0_g1_i1	---NA---	209	0	0	0	0	0	0	0	0	no IPS match	no IPS match	no IPS match					TRINITY_DN18594_c0_g1_i1	359	5	L1LAJ1_THEEQUncharacterized protein OS=Theileria equi strain WA OX=1537102 GN=BEWA_047500 PE=4 SV=1	1.3732e-15	70.18	1	C:GO:0016021	C:integral component of membrane			no IPS match
TRINITY_DN100758_c0_g1_i1	---NA---	263	0	0	0	0	0	0	0	0	no IPS match	no IPS match	no IPS match					TRINITY_DN50124_c0_g1_i1	213	5	L1LAJ1_THEEQUncharacterized protein OS=Theileria equi strain WA OX=1537102 GN=BEWA_047500 PE=4 SV=1	4.75854e-20	69.8	1	C:GO:0016021	C:integral component of membrane			no IPS match
TRINITY_DN10076_c0_g1_i1	A0A077FKD9_9RICK4-hydroxy-3-methylbut-2-en-1-yl diphosphate synthase (flavodoxin) OS=Rickettsiales bacterium Ac37b OX=1528098 GN=ispG PE=3 SV=1	1879	2	2.80369e-15	45.85	4	P:GO:0016114; P:GO:0055114; F:GO:0005506; F:GO:0046429	P:terpenoid biosynthetic process; P:oxidation-reduction process; F:iron ion binding; F:4-hydroxy-3-methylbut-2-en-1-yl diphosphate synthase activity	EC:1.17.7.1; EC:1.17.7	(E)-4-hydroxy-3-methylbut-2-enyl-diphosphate synthase (ferredoxin); Acting on CH or CH(2) groups	IPR004588 (PFAM); G3DSA:3.30.413.10 (GENE3D); IPR011005 (G3DSA:3.20.20.GENE3D); IPR017178 (PIRSF); PTHR30454:SF1 (PANTHER); IPR004588 (PANTHER); SSF56014 (SUPERFAMILY)	P:GO:0008299; P:GO:0016114; P:GO:0044237; P:GO:0055114; F:GO:0005506; F:GO:0046429	P:isoprenoid biosynthetic process; P:terpenoid biosynthetic process; P:cellular metabolic process; P:oxidation-reduction process; F:iron ion binding; F:4-hydroxy-3-methylbut-2-en-1-yl diphosphate synthase activity					TRINITY_DN33066_c0_g1_i1	247	5	L1LAJ1_THEEQUncharacterized protein OS=Theileria equi strain WA OX=1537102 GN=BEWA_047500 PE=4 SV=1	1.27693e-15	58.82	1	C:GO:0016021	C:integral component of membrane			no IPS match
TRINITY_DN10076_c0_g1_i2	A0A077FKD9_9RICK4-hydroxy-3-methylbut-2-en-1-yl diphosphate synthase (flavodoxin) OS=Rickettsiales bacterium Ac37b OX=1528098 GN=ispG PE=3 SV=1	2414	2	1.54418e-38	49.26	4	P:GO:0016114; P:GO:0055114; F:GO:0005506; F:GO:0046429	P:terpenoid biosynthetic process; P:oxidation-reduction process; F:iron ion binding; F:4-hydroxy-3-methylbut-2-en-1-yl diphosphate synthase activity	EC:1.17.7.1; EC:1.17.7	(E)-4-hydroxy-3-methylbut-2-enyl-diphosphate synthase (ferredoxin); Acting on CH or CH(2) groups	IPR004588 (TIGRFAM); IPR011005 (G3DSA:3.20.20.GENE3D); G3DSA:3.30.413.10 (GENE3D); IPR017178 (PIRSF); IPR004588 (PFAM); IPR004588 (PANTHER); PTHR30454:SF1 (PANTHER); IPR004588 (HAMAP); IPR011005 (SUPERFAMILY); SSF56014 (SUPERFAMILY)	P:GO:0008299; P:GO:0016114; P:GO:0044237; P:GO:0055114; F:GO:0005506; F:GO:0046429	P:isoprenoid biosynthetic process; P:terpenoid biosynthetic process; P:cellular metabolic process; P:oxidation-reduction process; F:iron ion binding; F:4-hydroxy-3-methylbut-2-en-1-yl diphosphate synthase activity					TRINITY_DN60532_c0_g1_i1	194	5	L1LAJ1_THEEQUncharacterized protein OS=Theileria equi strain WA OX=1537102 GN=BEWA_047500 PE=4 SV=1	9.80628e-13	72.18	1	C:GO:0016021	C:integral component of membrane			mobidb-lite (MOBIDB_LITE)
TRINITY_DN10076_c0_g1_i3	A0A077FKD9_9RICK4-hydroxy-3-methylbut-2-en-1-yl diphosphate synthase (flavodoxin) OS=Rickettsiales bacterium Ac37b OX=1528098 GN=ispG PE=3 SV=1	2380	2	1.6451e-38	49.26	4	P:GO:0016114; P:GO:0055114; F:GO:0005506; F:GO:0046429	P:terpenoid biosynthetic process; P:oxidation-reduction process; F:iron ion binding; F:4-hydroxy-3-methylbut-2-en-1-yl diphosphate synthase activity	EC:1.17.7.1; EC:1.17.7	(E)-4-hydroxy-3-methylbut-2-enyl-diphosphate synthase (ferredoxin); Acting on CH or CH(2) groups	IPR004588 (TIGRFAM); IPR011005 (G3DSA:3.20.20.GENE3D); IPR017178 (PIRSF); IPR004588 (PFAM); G3DSA:3.30.413.10 (GENE3D); IPR004588 (PANTHER); PTHR30454:SF1 (PANTHER); IPR004588 (HAMAP); SSF56014 (SUPERFAMILY); IPR011005 (SUPERFAMILY)	P:GO:0008299; P:GO:0016114; P:GO:0044237; P:GO:0055114; F:GO:0005506; F:GO:0046429	P:isoprenoid biosynthetic process; P:terpenoid biosynthetic process; P:cellular metabolic process; P:oxidation-reduction process; F:iron ion binding; F:4-hydroxy-3-methylbut-2-en-1-yl diphosphate synthase activity					TRINITY_DN3587_c0_g1_i10	281	5	L1LAJ1_THEEQUncharacterized protein OS=Theileria equi strain WA OX=1537102 GN=BEWA_047500 PE=4 SV=1	1.2686e-15	73.7	1	C:GO:0016021	C:integral component of membrane			no IPS match
TRINITY_DN10076_c0_g1_i4	A0A077FKD9_9RICK4-hydroxy-3-methylbut-2-en-1-yl diphosphate synthase (flavodoxin) OS=Rickettsiales bacterium Ac37b OX=1528098 GN=ispG PE=3 SV=1	2416	2	9.14429e-37	47.81	4	P:GO:0016114; P:GO:0055114; F:GO:0005506; F:GO:0046429	P:terpenoid biosynthetic process; P:oxidation-reduction process; F:iron ion binding; F:4-hydroxy-3-methylbut-2-en-1-yl diphosphate synthase activity	EC:1.17.7.1; EC:1.17.7	(E)-4-hydroxy-3-methylbut-2-enyl-diphosphate synthase (ferredoxin); Acting on CH or CH(2) groups	IPR004588 (PFAM); IPR011005 (G3DSA:3.20.20.GENE3D); G3DSA:3.30.413.10 (GENE3D); IPR004588 (TIGRFAM); IPR017178 (PIRSF); IPR004588 (PANTHER); PTHR30454:SF1 (PANTHER); IPR004588 (HAMAP); SSF56014 (SUPERFAMILY); IPR011005 (SUPERFAMILY)	P:GO:0008299; P:GO:0016114; P:GO:0044237; P:GO:0055114; F:GO:0005506; F:GO:0046429	P:isoprenoid biosynthetic process; P:terpenoid biosynthetic process; P:cellular metabolic process; P:oxidation-reduction process; F:iron ion binding; F:4-hydroxy-3-methylbut-2-en-1-yl diphosphate synthase activity					TRINITY_DN35412_c1_g1_i8	355	5	L1LAJ1_THEEQUncharacterized protein OS=Theileria equi strain WA OX=1537102 GN=BEWA_047500 PE=4 SV=1	2.98335e-23	57.19	1	C:GO:0016021	C:integral component of membrane			no IPS match
TRINITY_DN100760_c0_g1_i1	---NA---	223	0	0	0	0	0	0	0	0	no IPS match	no IPS match	no IPS match					TRINITY_DN35412_c1_g1_i6	381	5	L1LAJ1_THEEQUncharacterized protein OS=Theileria equi strain WA OX=1537102 GN=BEWA_047500 PE=4 SV=1	1.87064e-22	54.83	1	C:GO:0016021	C:integral component of membrane			no IPS match
TRINITY_DN100761_c0_g1_i1	A0A131YJM5_RHIAPRNA-binding protein OS=Rhipicephalus appendiculatus OX=34631 PE=4 SV=1	235	2	1.17563e-36	79.22	1	F:GO:0003676	F:nucleic acid binding	0	0	no IPS match	no IPS match	no IPS match					TRINITY_DN35412_c1_g1_i11	355	5	L1LAJ1_THEEQUncharacterized protein OS=Theileria equi strain WA OX=1537102 GN=BEWA_047500 PE=4 SV=1	1.21317e-12	63.08	1	C:GO:0016021	C:integral component of membrane			no IPS match
TRINITY_DN100762_c0_g1_i1	---NA---	202	0	0	0	0	0	0	0	0	no IPS match	no IPS match	no IPS match					TRINITY_DN35412_c1_g1_i13	362	5	L1LAJ1_THEEQUncharacterized protein OS=Theileria equi strain WA OX=1537102 GN=BEWA_047500 PE=4 SV=1	9.52736e-15	56.91	1	C:GO:0016021	C:integral component of membrane			no IPS match
TRINITY_DN100763_c0_g1_i1	---NA---	194	0	0	0	0	0	0	0	0	no IPS match	no IPS match	no IPS match					TRINITY_DN13443_c8_g1_i1	246	5	L1LAJ1_THEEQUncharacterized protein OS=Theileria equi strain WA OX=1537102 GN=BEWA_047500 PE=4 SV=1	4.78711e-11	66.18	1	C:GO:0016021	C:integral component of membrane			no IPS match
TRINITY_DN100764_c0_g1_i1	---NA---	414	0	0	0	0	0	0	0	0	no IPS match	no IPS match	no IPS match					TRINITY_DN1432_c0_g1_i4	586	5	L1LAJ1_THEEQUncharacterized protein OS=Theileria equi strain WA OX=1537102 GN=BEWA_047500 PE=4 SV=1	1.43409e-14	61.15	1	C:GO:0016021	C:integral component of membrane			no IPS match
TRINITY_DN100765_c0_g1_i1	---NA---	280	0	0	0	0	0	0	0	0	no IPS match	no IPS match	no IPS match					TRINITY_DN1432_c0_g1_i15	1692	5	L1LAJ1_THEEQUncharacterized protein OS=Theileria equi strain WA OX=1537102 GN=BEWA_047500 PE=4 SV=1	1.67991e-38	53.73	1	C:GO:0016021	C:integral component of membrane			no IPS match
TRINITY_DN100768_c0_g1_i1	---NA---	177	0	0	0	0	0	0	0	0	no IPS match	no IPS match	no IPS match					TRINITY_DN1432_c0_g1_i13	513	5	A0A3B0N7Q9_THEANIntegral membrane protein, putative OS=Theileria annulata OX=5874 GN=TAT_000286400 PE=4 SV=1	1.28232e-35	61.92	1	C:GO:0016021	C:integral component of membrane			no IPS match
TRINITY_DN10077_c0_g1_i1	A0A131YF85_RHIAPUncharacterized protein OS=Rhipicephalus appendiculatus OX=34631 PE=4 SV=1	899	4	9.41298e-38	54.25	0	0	0	0	0	mobidb-lite (MOBIDB_LITE); mobidb-lite (MOBIDB_LITE); mobidb-lite (MOBIDB_LITE)	no GO terms	no GO terms					TRINITY_DN1432_c0_g1_i10	335	5	L1LAJ1_THEEQUncharacterized protein OS=Theileria equi strain WA OX=1537102 GN=BEWA_047500 PE=4 SV=1	3.246e-22	65.77	1	C:GO:0016021	C:integral component of membrane			no IPS match
TRINITY_DN10077_c0_g1_i2	A0A131YF85_RHIAPUncharacterized protein OS=Rhipicephalus appendiculatus OX=34631 PE=4 SV=1	779	3	4.0288e-38	57.34	0	0	0	0	0	mobidb-lite (MOBIDB_LITE); mobidb-lite (MOBIDB_LITE); mobidb-lite (MOBIDB_LITE)	no GO terms	no GO terms					TRINITY_DN1432_c0_g1_i11	1710	5	L1LAJ1_THEEQUncharacterized protein OS=Theileria equi strain WA OX=1537102 GN=BEWA_047500 PE=4 SV=1	8.73113e-40	54.01	1	C:GO:0016021	C:integral component of membrane			no IPS match
TRINITY_DN10077_c0_g1_i3	A0A131YF85_RHIAPUncharacterized protein OS=Rhipicephalus appendiculatus OX=34631 PE=4 SV=1	821	4	8.23116e-39	54.25	0	0	0	0	0	mobidb-lite (MOBIDB_LITE); mobidb-lite (MOBIDB_LITE); mobidb-lite (MOBIDB_LITE)	no GO terms	no GO terms					TRINITY_DN30883_c0_g1_i1	695	5	L1LAJ1_THEEQUncharacterized protein OS=Theileria equi strain WA OX=1537102 GN=BEWA_047500 PE=4 SV=1	2.54209e-20	57.8	1	C:GO:0016021	C:integral component of membrane			no IPS match
TRINITY_DN100775_c0_g1_i1	---NA---	184	0	0	0	0	0	0	0	0	no IPS match	no IPS match	no IPS match					TRINITY_DN30883_c0_g1_i3	427	5	L1LAJ1_THEEQUncharacterized protein OS=Theileria equi strain WA OX=1537102 GN=BEWA_047500 PE=4 SV=1	1.04047e-20	61.78	1	C:GO:0016021	C:integral component of membrane			no IPS match
TRINITY_DN10078_c0_g1_i1	A0A224Y9W4_9ACARProtein containing MADF and GT1 domain OS=Rhipicephalus zambeziensis OX=60191 PE=4 SV=1	1942	4	1.54933e-08	48.36	2	F:GO:0003677; C:GO:0005634	F:DNA binding; C:nucleus	0	0	Coil (COILS); IPR006578 (PFAM); mobidb-lite (MOBIDB_LITE); mobidb-lite (MOBIDB_LITE); IPR039353 (PANTHER); PTHR12243:SF44 (PANTHER); IPR006578 (PROSITE_PROFILES)	no GO terms	no GO terms					TRINITY_DN22933_c0_g1_i1	450	5	L1LAJ1_THEEQUncharacterized protein OS=Theileria equi strain WA OX=1537102 GN=BEWA_047500 PE=4 SV=1	7.06845e-17	56.29	1	C:GO:0016021	C:integral component of membrane			no IPS match
TRINITY_DN100780_c0_g1_i1	---NA---	233	0	0	0	0	0	0	0	0	no IPS match	no IPS match	no IPS match					TRINITY_DN35687_c0_g1_i1	168	5	L1LAJ1_THEEQUncharacterized protein OS=Theileria equi strain WA OX=1537102 GN=BEWA_047500 PE=4 SV=1	2.54539e-18	76.47	1	C:GO:0016021	C:integral component of membrane			no IPS match
[truncated: 294,668+ more rows]

## Sheet: Table S2
Supplementary Table S2: Differentially expressed transcripts, down-regulated in the Theileria equi-infected experimental condition.
Name	Description	e-Value	sim mean	GO IDs	GO Names	FC	logFC	logCPM	P-Value	FDR
[truncated: 836 more rows]

## Sheet: Table S3
Supplementary Table S3: Differentially expressed transcripts, up-regulated in the Theileria equi-infected experimental condition.
[truncated: 2,597 more rows]

[truncated: 1 more sheets: Table S4]
